# Supplementary material for: Gut microbiota promotes cholesterol gallstone formation by modulating bile acid composition and biliary cholesterol secretion
Source: Nat Commun. 2022 Jan 11;13:252. doi: 10.1038/s41467-021-27758-8 (PMC8752841; doi:10.1038/s41467-021-27758-8)
Supplement: Supplementary file 3 — Source Data [file 41467_2021_27758_MOESM3_ESM.xlsx]

## Sheet: SourceDataFileList
FileName	Related Figure	Description
Figure1A	1A	Comparision of fecal gut microbes from patients at order level
Figure1B	1B	Incidence of gallstone in gallstone-resistant AKR/J mice receiving transplantation of feces from patients with gallstones
Figure1C	1C	Abundance of gut microbes at order level in mice subjected with human fecal transplatation
Figure1D	1D	Biliary lipid composition in mice subjected with FMT
FIgure2A	2A	Comparision of cecal gut microbes from C57BL/6 and AKR/J mice at order level
Figure2B	2B	LefSe cladogram of difference in gut microbiota between C57BL/6 and AKR/J mice
Figure2C	2C	Species of Desulfovibio analyzed by metagenomic sequencing of cecal content from C57BL/6 and AKR/J mice
Figuer3A	3A	Incidence of gallstone in in each group of mice (single housing and cohousing mice)
Figure3B	3B	PCA location of cecal microbiota in C57BL/6, AKR/J and cohousing mice
Figure3C	3C	Comparison of lipid composition in gallbladder bile from each group of mice
Figure3D	3D	Abundance of gut microbes at order level in C57BL/6, AKR and cohouing mice
Figure4B	4B	Abundance of bai gene expression analyzed by metagenomic sequencing of cecal content from C57BL/J and AKR/J mice
Figure4C	4C	Bacterial activity of bile salt hydrolase and 7a-dehydroxylation in cecal content from each group of mice
Figure4DEF	4D, 4E and 4F	Bile acid level and percentages and hydrophilic index in each group of mice
Figure5A	5A	RNA-seq data in genes invovled in hepatic cholesterol and bile acid metabolism in mice from each group
Figure5B	5B	qPCR quantification of genes in livers from mice of each group (coHousing experiment)
Figure5C	5C	qPCR quantification of genes in livers from mice of each group (FMT experiment)
Figure6A	6A	Serum H2S level in each group of mice
Figure6BCD	6B,6C,6D	Quantification of proteins
Figure7A	7A	Incidence of gallstone in C57BL/6 mice (Desulvibrio innoculation experiment)
Figure7B&C&E	7B, 7C and 7E	Lipid content in serum (7B), in liver (7C) and in hepatic bile (7E)
Figure7D	7D	Hepatic gene expression in liver from mice (Desulfovibrio species innoculation experiment)
FigureS1	S1	Serum lipid level in mice of human fecal transplantation
FigureS2	S2	LefSe cladogram of difference in gut microbiota between C57BL/6 and AKR/J mice
Figure4DEF	S3A, 3B, 3C	Total bile acids, tauroconjufated bile acids and bile acid compositions in each group of mice
FigureS4A	S4A	Bacterial activity of bile salt hydrolase and 7a-dehydroxylation in cecal content from mice of human fecal transplantation
FigureS4B	S4B	Bile acid composition in gallbladder bile from mice of human fecal transplantation
FigureS4C&D	S4C, S4D	Bile acids percentages and HI in gallbladder bile from mice of human fecal transplantation
FigureS5A	S5A	Incidence of gallstone in AKR/J mice (Desulvibrio innoculation experiment)
FigureS5B_Desulfo_AKR_Hepatic_GeneExpression	S5B	Hepatic gene expression in AKR/J mice (Desulvibrio innoculation experiment)

## Sheet: Figure1A
order	Group	Actinomycetales	Bacteroidales	Bifidobacteriales	Burkholderiales	Clostridiales	Coriobacteriales	Desulfovibrionales	Enterobacteriales	Erysipelotrichales	Fusobacteriales	Lactobacillales	Pasteurellales	Rhizobiales	Selenomonadales	Verrucomicrobiales	Others
G1	0	0.000779461	0.0608467	0.145418	0.00628441	0.626833	0.0243094	0.000633312	0.0264042	0.0170994	4.87163e-05	0.0774102	0.000146149	9.74326e-05	0.0132508	9.74326e-05	0.000341014
G2	0	3.58757e-05	0.432984	0.000538136	0.00326469	0.447406	0.00168616	0.00182966	0.000932769	0.0087178	0.0390687	0.00175791	0.000394633	0	0.0613475	0	3.58757e-05
G4	0	0.000136388	0.327707	0.00508047	0.00760366	0.588993	0.00279596	0.00310284	0.00412575	0.0169804	6.81942e-05	0.000681942	0.000886525	3.40971e-05	0.0416667	3.40971e-05	0.000102291
G5	0	4.40218e-05	0.457431	0.000308153	0	0.446293	0.00048424	0.00510653	0.0107413	0.0180049	0.0179609	0.000660328	8.80437e-05	4.40218e-05	0.0427012	4.40218e-05	8.80437e-05
G7	0	0	0.259335	0.00868215	0.000741159	0.716207	3.52933e-05	0	0.000988212	0.00102351	0.00638808	0.000529399	0	3.52933e-05	0.000282346	0.00571751	3.52933e-05
G8	0	0.000238039	0.00595096	0.000856939	0	0.8189	0.000142823	0	0.12816	0.00795049	0.0338491	0.00157105	0	9.52154e-05	0.00199952	0.000285646	2.79221e-13
G11	0	2.22717e-05	0.270735	0.0354566	0.00567929	0.646837	0.000178174	4.45434e-05	0.00817372	0.00293987	0	0.00465479	4.45434e-05	0	0.025167	2.22717e-05	4.45434e-05
G13	0	0.000181891	0.181745	0.00465641	0.00429263	0.795373	0.000181891	0.000654807	0.00240096	0.00618429	0	0.000509295	0.000109135	0	0.00265561	0.000909455	0.000145513
G19	0	7.12996e-05	0.14961	0.00363628	0.000190132	0.81001	0.000142599	0.000332731	0.00292328	0.0120734	0	0.00739139	0.00339861	2.37665e-05	0.00758152	0.00256678	4.7533e-05
G29	0	8.34516e-05	0.366853	8.34516e-05	0.00479846	0.262413	0.000208629	8.34516e-05	0.24322	0.0418092	0.0165234	0.00150213	0	0.000125177	0.0227823	0.0393057	0.000208629
G37	0	9.24528e-05	0.224229	0.000246541	0.000801257	0.468951	0.00129434	0.00184906	0.23144	0.00249622	0.000493081	0.063361	0.000246541	0	0.00443773	3.08176e-05	3.08176e-05
G45	0	3.96424e-05	0.458802	0.0758161	0.000277497	0.403917	0.00265604	0	0.000971239	0.0547858	0.000436067	0.00136766	0	1.98212e-05	0.000753206	0	0.00015857
G48	0	6.24363e-05	0.310496	0.000416242	0.000561926	0.522238	0.000437054	6.24363e-05	0.00039543	0.162522	0	0.000707611	0	2.08121e-05	0.0020604	0	2.08121e-05
G51	0	3.48099e-05	0.217161	0.00426421	0	0.73454	0.000243669	3.48099e-05	0.00266295	0.00473414	0	0.000905056	5.22148e-05	0	0.0330868	0	0.00228005
G54	0	2.86467e-05	0.389596	0.00137504	0.0048413	0.576143	0	0	0.00744815	0.0117452	0.00240633	0.0017761	0	0	0.00458348	2.86467e-05	2.86467e-05
Hu60	0	0.00275403	0.0479087	0.00025819	0.000745883	0.572724	0.00160652	0.00427449	0.00639738	0.0253027	0	0.117104	0	0	0.217884	2.86878e-05	0.00301222
Hu33	0	0.000603824	0.0960081	0.0249245	0.00207984	0.747132	0.0144247	0.00379067	0.0193224	0.0104327	6.70916e-05	0.00426032	0	6.70916e-05	0.0741697	0	0.00271721
Hu22	0	0.000180527	0.105939	9.02636e-05	0.00439283	0.772897	0.00884583	0.00288843	0.0129378	0.0337285	6.01757e-05	0.00336984	0	0	0.0161271	0.0332471	0.00529546
Hu29	0	2.8131e-05	0.210054	0.000196917	0.00191291	0.756133	0	0.00188478	0.0055418	0.0149938	0.000168786	0.00112524	0.00143468	0	0.00427591	0.000168786	0.00208169
Hu17	0	0	0.253078	0.000302725	0.00131181	0.692533	0.00258998	0.00178271	0.000538177	0.0213589	0.000302725	0.000571813	3.36361e-05	6.72721e-05	0.0198116	0.000975446	0.00474268
Hu51	0	0.00113507	0.409383	0	0.00201791	0.336991	0.0107832	0.00157649	0.0931391	0.00592761	6.30597e-05	0.113192	0.00107201	6.30597e-05	0.020053	0.00157649	0.00302686
Hu31	0	0.00377465	0.184486	0.00401057	0.00217043	0.301217	0.00146268	0.00155704	0.432245	0.0163254	9.43663e-05	0.00938945	9.43663e-05	0.00188733	0.0318958	0.00816269	0.00122676
Hu43	0	6.45078e-05	0.253161	0.0263514	0.00199974	0.659334	0.00487034	0.00112889	0.000548316	0.0367694	0	0.00219327	3.22539e-05	0	0.0119017	0	0.00164495
Hu45	0	3.03104e-05	0.202049	0.0575897	0.00242483	0.719205	0.000272793	0.00103055	0.00785039	0.000879001	6.06208e-05	0.00121242	0	0	0.00557711	0.000394035	0.00142459
Hu78	0	0	0.0659665	0.000973676	0.00142574	0.853184	0.00111277	0.000904128	0.000173871	0.0188128	0	0.000799805	0.000486838	0.000104322	0.0527871	0.000312967	0.0029558
Hu42	0	0	0.293703	0	0.00269188	0.666784	0.000672969	0.000865246	0.00182663	0.0170806	0	0.000769108	0	0	0.0107675	0	0.00483897
Hu44	0	0.000127747	0.0789474	0.00047905	0.00431145	0.803494	0.00188426	0.000638733	0.00028743	0.00472662	0	0.000127747	0.00114972	0	0.0966403	0	0.00718574
Hu63	0	6.69748e-05	0.0799344	0.0342576	0.00267899	0.811232	0.00160739	0.000334874	0.0147679	0.0419932	3.34874e-05	0.000971134	0	3.34874e-05	0.00281294	0.00559239	0.00368361
Hu05	0	0.000250236	0.299867	2.7804e-05	0	0.614636	0.000111216	0.000194628	0.0189345	0.0447089	0.00511594	0.000389257	0.0108714	2.7804e-05	0.00380915	0.000250236	0.000806317
Hu76	0	0.000229121	0.392447	0.000687364	0.000114561	0.596097	0.000381869	0.000152748	3.81869e-05	0.00416237	0	0.00213847	0	0	0.00133654	0.000114561	0.00210028
Hu55	0	0.000350983	0.491426	0.0128861	0.000250702	0.418647	0.012485	0	0.03036	0.00982752	0.00533995	0.00213097	2.50702e-05	0.000376053	0.0151925	0	0.000701966
Hu08	0	0.000254424	0.485498	0.0119579	0.00831119	0.0391248	5.65387e-05	0	0.144174	0.00299655	0.000113077	0.0388704	0	0	0.00655849	0.261378	0.000706734
Hu18	0	0.000607764	0.228329	0.00186128	0	0.14404	7.59705e-05	0	0.169642	0.0186128	7.59705e-05	0.00182329	3.79853e-05	3.79853e-05	0.0204361	0.413508	0.000911646
Hu67	0	0.000107791	0.0237678	0.000350319	0	0.269018	0	0	0.621089	0.0673422	0.00506616	0.000943167	0.000538953	0	0.00668301	0	0.0050931
Hu62	0	0.000324667	0.27502	0.00578989	0.00227267	0.672953	0.000514055	0	0.002435	0.0115798	0	0.00129867	5.41111e-05	0	0.0266768	0	0.00108222
Hu79	0	0.00482943	0.0157802	0.0137808	0	0.0335599	0.000769018	0	0.000123043	0.0292842	6.15214e-05	0.462672	0	3.07607e-05	0.436064	0	0.00304531
Hu11	0	0.00204941	0.354935	0.00268639	0.00285255	0.253766	0.000664673	0	0.151213	0.0642794	0.0696245	0.0731971	0	0	0.0228481	0.000193863	0.00168938
Hu15	0	0.00176732	0.32246	0.154363	5.04948e-05	0.00696829	0.00106039	0	0.00676631	0.209503	0	0.175167	0	0.000807918	0.00010099	0	0.120986
Hu01	0	0	0.0351756	0.00861052	0.00156265	0.90589	0.00369933	0	0.0038269	0.00876997	0	0.000701598	0	0	0.0302963	3.18908e-05	0.00143509
Hu25	0	0	0.605807	0.00241945	0	0.355246	0.000177033	0	0.0291514	0.0037767	0	5.9011e-05	0	0.000177033	0.000472088	0	0.0027145
Hu02	0	0	0.130078	0.00106225	0.00138415	0.779276	0.00067598	0	0.000225327	0.020215	0	0.00225327	6.43791e-05	0	0.0130689	0.0501513	0.0015451
Hu71	0	0.000233578	0.38735	0.000467156	0.000882406	0.55018	0.000181672	0	0.00090836	0.0370351	0.0106667	0.00464561	5.19063e-05	0.000519063	0.00630661	0	0.000570969
Hu12	0	3.01441e-05	0.0467233	0.00503406	0.000391873	0.573401	0.00114548	0	0.281817	0.00726473	0	0.00081389	0	6.02882e-05	0.030325	0.0511847	0.00180865
Hu69	0	5.94018e-05	0.000207906	0.00166325	5.94018e-05	0.00279189	0	0	0.951795	0.000148505	0	0.036146	0	0	0.000237607	0	0.00689061
1	0	0.00370605	0.00277119	6.67757e-05	0	0.0102167	0	0	0.000300491	0.000200327	0.000133551	0.982071	0	0	0.000500818	3.33879e-05	-6.06182e-14
2	0	0.000711238	0.0056899	6.18467e-05	6.18467e-05	0.747603	3.09234e-05	3.09234e-05	0.227039	0.00117509	3.09234e-05	0.0107613	0.00037108	3.09234e-05	0.0052879	0.00027831	0.000834931
4	0	0.00010429	0.498853	0.000556212	0.00180769	0.443544	0.00020858	0.000451922	0.000521449	0.0151568	0	0.000660502	0	0	0.0381005	0	3.47633e-05
10	0	0.00270193	0.240186	0.00349661	3.17874e-05	0.397247	0.000413236	0.000921835	0.0718713	0.00181188	0.00750183	0.112718	0.120951	6.35748e-05	0.0395435	0	0.000540386
20	0	8.67378e-05	0.344927	0.000173476	0.00205279	0.589065	0.000144563	0.00280452	0.024807	0.013878	8.67378e-05	0.000433689	0	0	0.0169139	0.0045971	2.89126e-05
G3	1	0	0.616856	0.000234219	0.00413788	0.24109	0.00011711	0.00780732	0.0184253	0.00925167	3.90366e-05	0.048054	0	3.90366e-05	0.00663622	0.0473123	9.18154e-13
G6	1	0	0.318538	0.000296196	0.00152329	0.611899	0.000507765	0.00266576	0.00321584	0.00668557	8.46274e-05	0.00181949	8.46274e-05	0	0.0253036	4.23137e-05	0.0273347
G9	1	0.000111778	0.251388	0.0365513	0.00622229	0.640858	0.000745184	0.001006	0.0460151	0.00663214	0.000819703	0.00163941	3.72592e-05	0	0.00774992	3.72592e-05	0.000186296
G10	1	7.35186e-05	0.225739	0.000588149	0.00260991	0.635862	0.00169093	0.00371269	0.00246287	0.0569402	0	0.000882223	0	0	0.0624908	0	0.00694751
G15	1	5.79374e-05	0.244361	0.0145809	0.00162225	0.721437	0.00100425	0.00589031	0.00150637	0.00393975	0	0.000482812	0.000617999	5.79374e-05	0.00366937	7.72499e-05	0.000695249
G16	1	0.000182282	0.294507	0.102017	0.0082027	0.562584	0.000303804	0.000789889	0.00413173	0.00528618	0	0.0161016	6.07607e-05	0	0.00583303	0	-2.71783e-13
G18	1	0	0.527789	0.000358278	0.0115097	0.316136	4.47848e-05	0.000403063	0.13207	0.00613552	0	0.000134354	4.47848e-05	0	0.00523982	0.000134354	-8.88178e-14
G20	1	7.18098e-05	0.449242	0.000670225	9.57465e-05	0.32008	0.00021543	0.00277665	0.0101731	0.00914379	4.78732e-05	0.000981401	0.00014362	2.39366e-05	0.0449769	0.159538	0.00181918
G21	1	0.000112625	0.38729	0.000506814	0	0.53604	0.00678567	0.00250591	0.0235668	0.0281845	0.000112625	0.000450501	2.81563e-05	5.63126e-05	0.0141908	5.63126e-05	0.000112625
G23	1	7.87848e-05	0.0711585	0	0.00103996	0.892033	0.00485315	0.00212719	0.000472709	0.00850876	1.5757e-05	0.00118177	0	0	0.0164818	9.45418e-05	0.00195386
G24	1	8.64503e-05	0.198663	0.00265114	0.000518702	0.561293	0.000115267	0.00170019	0.0422742	0.0870843	0.00974007	0.00610916	0.000144084	0	0.0894185	5.76336e-05	0.000144084
G25	1	0.000141523	0.345068	0.000247665	0.00353807	0.633633	0.000176903	0.00049533	0.00152137	0.00842061	3.53807e-05	0.000778375	7.07614e-05	0	0.00583781	3.53807e-05	1.52767e-13
G26	1	3.46236e-05	0.150647	0.00076172	0.000588602	0.823558	0.00107333	0.00169656	0.00297763	0.00412021	0	0.00180043	3.46236e-05	3.46236e-05	0.00609376	0.00650924	6.92473e-05
G27	1	7.89609e-05	0.100241	0.000118441	0.00536934	0.775277	0.00292155	0.00438233	0.0265703	0.0153579	0.000631687	0.019148	0	0	0.00923842	0.0392436	0.0014213
G28	1	0.000317738	0.156512	5.29563e-05	0	0.824953	0.000185347	0.00614293	0.00640771	0.00166812	2.64781e-05	0.000767866	5.29563e-05	2.64781e-05	0.00272725	0.000132391	2.64781e-05
G30	1	0.00031399	0.24357	0.00105615	0.00336825	0.655696	0.0137585	0.000142723	0.0272029	0.0176691	0.0180687	0.00156995	0	5.7089e-05	0.0161562	0.000970514	0.000399623
G31	1	0.000642261	0.381146	0.000428174	0.0266895	0.381432	0.00121316	0.00221223	0.0649397	0.0166274	7.13623e-05	0.0376793	0	0	0.00899165	0.0779276	2.4436e-13
G32	1	0	0.255442	0.0168749	0.00614024	0.687793	0.000987591	0.000901713	0.00193224	0.00863068	4.29387e-05	0.000815836	0.000128816	0	0.0201383	8.58775e-05	8.58775e-05
G33	1	0.000112721	0.0549512	0.00107084	0.00490334	0.889759	0.000901764	0.00225441	0.00123993	0.0125683	0	0.00112721	0	0	0.0302655	0.000112721	0.000732683
G34	1	3.76237e-05	0.194063	0.00899206	0.00959404	0.454457	0.00361187	0.00323564	0.00459009	0.00413861	0.184996	0.00101584	0	0	0.131119	3.76237e-05	0.000112871
G35	1	0.000111123	0.117835	0.00997889	0.000555617	0.682987	0.0183576	0.00426714	0.0487165	0.0639849	0	0.0015335	0	0	0.044605	0.00435604	0.00271141
G36	1	5.73153e-05	0.0831073	0.0206908	0.00441328	0.713939	0.0018723	7.64205e-05	0.101849	0.0720836	1.91051e-05	0.000630469	0	0	0.00103168	9.55256e-05	0.000133736
G38	1	0.000133412	0.2498	0.00128075	0.018144	0.605529	0.00536315	0.00656385	0.00282833	0.0470142	0.000106729	0.017557	0	5.33646e-05	0.0455467	8.0047e-05	-5.39568e-14
G39	1	0.000818417	0.110856	0.00578172	0.000739215	0.601616	0.00282486	0.0048577	0.000712815	0.0228365	0	0.125112	0.000290406	0	0.0237341	0.0997413	7.92016e-05
G41	1	9.15276e-05	0.134912	0.0288007	6.10184e-05	0.764377	0.00289837	0.000701712	0.00954938	0.0385026	0	0.00350856	0	0	0.00726119	0.00933581	4.16112e-13
G42	1	0.00204146	0.238919	0.0192124	0.000544391	0.687202	0.000952683	0.000249512	0.000657805	0.00526244	0	0.030622	0.000158781	0	0.0120446	9.07318e-05	0.00204146
G43	1	0.00324294	0.0276731	0.372475	0.0225153	0.328	0.102199	0.000123541	0.040336	0.0165853	0.00120452	0.0818148	0.00219285	0	0.00123541	0	0.000401507
G44	1	0.00068543	0.185323	0.000321295	0.00394122	0.637547	0.00486227	0.000856788	0.00806452	0.072677	0.000128518	0.00922118	0	5.35492e-05	0.0736945	1.07098e-05	0.0026132
G52	1	2.54959e-05	0.36811	7.64877e-05	0.00163174	0.55655	0.000152975	0.000968844	0.0635613	0.006221	0.000382438	0.00117281	0.000611901	0	0.000535414	0	-4.23439e-13
G53	1	0.000156436	0.175971	0.00269853	0.00127105	0.734351	0.000743073	0.00220966	0.00700053	0.0371732	0.0152525	0.000801736	7.82182e-05	1.95545e-05	0.021686	0	0.000586636
Hu14	1	0.00125836	0.0638616	0	0.000157295	0.821943	0.00967361	0.0140779	0.0221785	0.0215494	0.00503343	0.00377507	0	0	0.034998	0	0.0014943
Hu38	1	0.0013348	0.606836	0.000235553	0.0124058	0.313364	0.000157035	0.0132956	0.00348095	0.0184516	0.00664782	0.00143949	0	0.000706658	0.0203622	0	0.00128245
Hu77	1	9.61169e-05	0.521987	0.000144175	0	0.372549	0.000192234	0.0127115	0.0588956	0.0181901	0	0.00221069	0	0.000528643	0.011486	4.80584e-05	0.000961169
Hu27	1	0.00200328	0.0131904	0	2.60166e-05	0.460702	0.0111351	0.0117595	0.428155	0.00975622	0.00104066	0.0256003	0	0.000286183	0.0334053	5.20332e-05	0.00288784
Hu37	1	0.000669539	0.517379	0.000698649	0.00163018	0.206247	0.000553097	0.0109455	0.000174662	0.00326036	0.242955	0.00232883	0	0.000174662	0.0126339	0	0.000349325
Hu19	1	0.000660083	0.00776258	0.00015842	0.000264033	0.692005	0.00591435	0.00976923	0.0922269	0.100966	0	0.0876327	0	2.64033e-05	0.000290437	0	0.00232349
Hu66	1	0.000223015	0.0879795	0.00139384	0.0169492	0.661184	0.0028992	0.00864184	0.101806	0.0688559	0.000223015	0.000557538	0.000669045	0.000167261	0.0448818	0	0.00356824
Hu58	1	0.000301659	0.20641	0	0.000188537	0.380317	7.54148e-05	0.0081825	0.0426471	0.00637255	0	0.00290347	0	7.54148e-05	0.0198718	0.33043	0.00222474
Hu73	1	9.84882e-05	0.0232432	0.00226523	0	0.0777564	0.00851923	0.00689417	0.741173	0.0304821	0.102182	4.92441e-05	0	4.92441e-05	0.00586005	0	0.00142808
Hu36	1	0	0.348735	0.0344251	0.00265978	0.582111	0.000531955	0.00683943	0.00440763	0.00296375	0.000531955	0.000151987	0	7.59936e-05	0.0146668	0.00083593	0.00106391
Hu53	1	0	0.297407	0.0213274	0.00320981	0.646492	0.00481472	0.00677628	0.00702593	0.00495738	0.000213988	0.00260352	0	7.13292e-05	0.00217554	0	0.0029245
Hu34	1	5.51207e-05	0.532824	0.055479	5.51207e-05	0.374738	0.000137802	0.00628376	0.000358285	0.00923272	0	0.00407893	0	0	0.0163433	0	0.000413405
Hu61	1	0.000315839	0.156604	0.00110544	0.00552719	0.649129	0.0339264	0.00626415	0.0490867	0.0384008	0	0.00113176	0	0.000763278	0.057088	0	0.000657999
Hu50	1	0	0.281986	0.012615	0.00781205	0.285284	0.00555523	0.00590244	0.383716	0.00260402	0	0.00109947	0	0	0.0101267	0.00109947	0.00219895
Hu40	1	0	0.149138	0.0154361	0.000401808	0.762766	0.00224343	0.00579273	0.000368324	0.00281266	0	0.000301356	0.000301356	0.000100452	0.0594006	0	0.000937552
Hu07	1	0.000133797	0.372391	0.00210731	0.0104696	0.484212	0.000133797	0.00565293	0.00545223	0.00451565	3.34493e-05	0.000769334	6.68986e-05	0.000167246	0.11249	0	0.00140487
Hu70	1	0.00010358	0.0758899	0.000897697	0.0056624	0.782757	0.0010358	0.00559334	0.000207161	0.0133273	0	3.45268e-05	0	3.45268e-05	0.0982978	0.00752684	0.0086317
Hu21	1	0.0018193	0.192523	0.00105637	0.000205405	0.730714	0.00625018	0.00542856	0.0281112	0.0196602	0	0.00082162	0	2.93436e-05	0.0125591	0	0.00082162
Hu39	1	0.000371545	0.423957	0.0219707	0.0178837	0.414124	0.00235312	0.00539978	0.08979	0.00805013	0	0.00069355	0	0.000767859	0.0139453	0	0.00069355
Hu46	1	0	0.329501	0.00336615	0.0153064	0.602223	0.000889171	0.00514449	0.0203874	0.0100349	0.000254049	0.000254049	0.000190537	0	0.0100984	0	0.00234995
Hu23	1	0.000198551	0.0366657	0.000959661	0.00175386	0.904927	0.00105894	0.0048314	0.00473212	0.0250174	0	0.00953043	0	0.000132367	0.00933188	0	0.000860386
Hu26	1	8.49907e-05	0.042552	0.000254972	0.00218143	0.916737	0.00229475	0.00467449	0.00611933	0.0139101	0.000963227	0.000594935	0.000113321	5.66604e-05	0.00821576	0	0.00124653
Hu04	1	0.000263099	0.0617154	0.0200707	0.00447268	0.860407	0.00150342	0.00428475	0.000526197	0.0199579	0	0.00462302	0.000413441	3.75855e-05	0.0121401	0.00653988	0.00304443
Hu32	1	0.000469687	0.185671	0.0675988	7.22596e-05	0.661103	0.0289038	0.00364911	0.0240986	0.0141629	7.22596e-05	0.00639497	0	0.000180649	0.00610593	0	0.00151745
Hu54	1	6.05694e-05	0.376863	0.00623864	0	0.53192	6.05694e-05	0.00327075	0.0144761	0.00817686	0	6.05694e-05	0.00260448	0.000121139	0.0554815	0	0.000666263
Hu47	1	0.000142927	0.194895	0.0935311	0.0142069	0.536918	0.00491667	0.00314438	0.00980476	0.0151216	0.000200097	0.000314438	0	0.00102907	0.0449075	0.080239	0.000628877
Hu41	1	5.81954e-05	0.119242	0.000436465	0.00282248	0.833125	0.000407368	0.00314255	0.000785637	0.0281084	0	0.00282248	5.81954e-05	0	0.0062851	2.90977e-05	0.00267699
Hu68	1	0.000182682	0.302277	0.0198514	0.0254841	0.359274	0.000456704	0.00292291	0.178785	0.0113567	0.00328827	0.00191816	0	0.000121788	0.0917367	6.08939e-05	0.00228352
Hu48	1	0.000150902	0.648005	0.0142754	0.0388423	0.0427356	9.05414e-05	0.00256534	0.186908	0.00820909	0.0388121	0.000875234	0	0	0.0173236	6.0361e-05	0.00114686
Hu13	1	0.0166776	0.0162399	0.0338805	0.00731013	0.718582	0.00989276	0.00236376	0.0355877	0.0146203	0	0.0362005	0.000481506	4.37733e-05	0.106194	4.37733e-05	0.00188225
Hu28	1	0.000127575	0.158672	0.0967979	0.0100466	0.584646	0.010206	0.00232825	0.0840722	0.0289915	0.000510302	0.0046884	0	0	0.0163934	3.18939e-05	0.00248772
Hu59	1	0.000306899	0.0856862	0.00343727	0.000460349	0.77047	0.00113553	0.00220967	0.0777989	0.0477228	0	0.00104346	0	0	0.0073042	0.000306899	0.0021176
Hu56	1	0	0.111999	0.00495936	0.00123984	0.751756	0.00013776	0.00220416	0.0606833	0.0156013	0	0	3.444e-05	0	0.0270354	0.0192175	0.00513156
Hu20	1	0	0.164535	0.00181305	0.000302176	0.452256	0.000302176	0.00216559	0.360546	0.00468372	0.00166197	0.00292103	5.03626e-05	0.00020145	0.00750403	0	0.00105761
Hu64	1	0.000418085	0.0827211	8.95897e-05	0	0.80562	0.00848116	0.00215015	0.00194111	0.0758825	5.97265e-05	0.00301619	0	0	0.0174999	0	0.00212029
Hu35	1	0.000137005	0.148342	0.0167489	0.0026031	0.653343	0.00123305	0.00212358	0	0.0639129	0	0.000342513	0	0	0.107069	0	0.0041444
Hu16	1	0.000116026	0.0344307	0.00786077	8.70196e-05	0.75327	0.0022335	0.00211748	0.000986222	0.00519217	0	0.00118927	5.80131e-05	0	0.189848	0	0.00261059
Hu09	1	0.00993502	0.0473659	0.0996456	0.000349068	0.135976	0.0057999	0.00206756	0.415499	0.0518232	8.05542e-05	0.217228	2.68514e-05	0.000644434	0.00346383	5.37028e-05	0.0100424
Hu57	1	0	0.227659	0.000307194	0.00248548	0.748576	0.00184316	0.00203865	0.00511059	0.00767985	0	0.00215036	0	0	0.001145	0	0.00100536
Hu24	1	6.50851e-05	0.345407	0.0026034	0.00201764	0.630121	0.00026034	0.0017573	0.000813564	0.00911191	6.50851e-05	0	0	0	0.00231052	0	0.00546715
Hu49	1	0.000342969	0.17293	0.00259677	0.000269476	0.126703	0.000489956	0.00151886	0.0576433	0.00514454	0	0.0022048	0	0.000367467	0.619353	0.00725135	0.00318471
Hu65	1	0.000772499	0.211053	0.0831724	0.000193125	0.509785	0.000450624	0.00144844	0.0107184	0.00109437	9.65624e-05	0.0875177	3.21875e-05	0	0.0881615	0	0.00550406
Hu03	1	3.09655e-05	0.118412	0.0283334	0.00201276	0.746083	0.000743172	0.00126959	0.0261968	0.0380876	0	0.000928965	0	6.1931e-05	0.0229454	0.0117669	0.00312752
Hu74	1	6.20251e-05	0.271701	0.0252752	0.000403163	0.492976	0.000434176	0.00114746	0.0156303	0.00161265	0.0159094	0.000279113	0.000217088	3.10126e-05	0.171872	0.00012405	0.00232594
Hu75	1	0	0.137029	0.00146744	0.00331641	0.582866	2.93488e-05	0.00093916	0.262495	0.00622194	2.93488e-05	0.000322836	5.86975e-05	0	0.00311097	0.000909811	0.0012033
Hu10	1	0.000316616	0.189368	0.00886525	0.00782042	0.759878	0.00113982	0.000854863	0.000411601	0.00886525	0	0.000474924	0.000506586	9.49848e-05	0.0205484	0	0.000854863
Hu30	1	0.000315333	0.234634	0.106924	0.000367889	0.624806	0.0183419	0.000341611	0.00273289	0.00494022	0.00204966	0.000420444	5.25555e-05	0.000157667	0.00320589	5.25555e-05	0.000656944
Hu72	1	0.00381427	0.0154405	0.0159173	3.66757e-05	0.116262	0.000696839	0.000146703	0.819666	0.00194381	0	0.0238759	0.000110027	0.000476784	0.0012103	0	0.000403433
Hu52	1	0.000130276	0.0141219	0.18877	0.00130276	0.118994	0.00143304	5.21105e-05	0.032543	0.00138093	0	0.636634	0.00156331	0.000338718	0.000859823	2.60552e-05	0.00184992
Hu06	1	0.000141992	0.0062003	0.527215	0.00544301	0.387401	0	4.73306e-05	9.46611e-05	0.00411776	0	0.0592105	0.00724158	0.000331314	0.00222454	0	0.000331314
order	Group	Actinomycetales	Bacteroidales	Bifidobacteriales	Burkholderiales	Clostridiales	Coriobacteriales	Desulfovibrionales	Enterobacteriales	Erysipelotrichales	Fusobacteriales	Lactobacillales	Pasteurellales	Rhizobiales	Selenomonadales	Verrucomicrobiales	Others
Means	GSF	0.000592265	0.236355	0.0135566	0.00186913	0.52982	0.00219847	0.000835669	0.0817062	0.0242679	0.00452877	0.0475462	0.00291094	9.89714e-05	0.031629	0.0179841	0.00410063
	GS	0.000682307	0.214139	0.0287994	0.0048776	0.573701	0.00479259	0.00373572	0.0685253	0.0204554	0.00818424	0.0207592	0.000245389	0.00011094	0.0375713	0.0114103	0.00201008
SD	GSF	0.00111952	0.160761	0.0321523	0.0021117	0.250262	0.00455066	0.00125195	0.176921	0.0378408	0.0124231	0.155204	0.0172904	0.000297689	0.0685936	0.0694334	0.0171471
	GS	0.0022061	0.157396	0.0763925	0.00719284	0.215018	0.0125423	0.00327275	0.147648	0.0226076	0.0357274	0.0769501	0.000899664	0.000207854	0.0766356	0.0437586	0.00343345
	ttest	0.79123	0.441668	0.187511	0.00510775	0.292785	0.166646	2.6198e-08	0.649178	0.474681	0.491318	0.193978	0.170239	0.788735	0.657461	0.510342	0.291692

## Sheet: Figure1C
HuFMT_GM_Order_Recipient
Group	FMT.GS1	FMT.GS2	FMT.GS3	FMT.GS4	FMT.GS5	FMT.GS6	FMT.GS7	FMT.GS8	FMT.GS9	FMT.GS10	FMT.GS11	Mean	SD	SEM		FMT.GSF1	FMT.GSF2	FMT.GSF3	FMT.GSF4	FMT.GSF5	FMT.GSF6	FMT.GSF7	FMT.GSF8	FMT.GSF9	FMT.GSF10	FMT.GSF11	FMT.GSF12	Mean	SD	SEM	P-value
Desulfovibrionales	0.0326982	0.0156775	0.0142905	0.0430084	0.0381131	0.0198585	0.0320489	0.029569	0.0208882	0.0276241	0.0372975	0.0282794	0.00954375	0.00287755		0.00127949	0.0009113	0.000730855	0.000645357	0.000589855	0.000202996	6.53232e-05	3.7669e-05	0	0	0	0	0.000371904	0.000442439	0.000127721	1.51889e-09
Clostridiales	0.280349	0.154436	0.159812	0.174076	0.139859	0.103099	0.399064	0.451939	0.307174	0.292093	0.371191	0.257554	0.118221	0.035645		0.211041	0.171894	0.192437	0.328069	0.314687	0.45463	0.367998	0.393943	0.329508	0.41343	0.341762	0.293008	0.317701	0.0884349	0.0255289	0.179207
Bacteroidales	0.250567	0.320019	0.313653	0.344475	0.263342	0.385433	0.322552	0.327147	0.282479	0.402786	0.391674	0.327648	0.0507588	0.0153044		0.225906	0.196005	0.322466	0.32488	0.23663	0.00357273	0.00313551	0.00233548	0.282051	0.256924	0.288306	0.205533	0.195645	0.123069	0.035527	0.00337781
Verrucomicrobiales	0.340041	0.43126	0.432238	0.308189	0.455154	0.427624	0.222316	0.177369	0.359785	0.259721	0.186589	0.327299	0.10377	0.0312877		0.344485	0.454967	0.339593	0.185104	0.193833	0.131826	0.314041	0.0561269	0.233871	0.250815	0.292671	0.333187	0.260877	0.10853	0.03133	0.149252
Erysipelotrichales	0.000583317	0.000182722	0.000369004	0.00148561	0.000332502	0.000190337	0.000110514	8.98755e-05	9.76086e-05	3.92388e-05	0.000203811	0.000334958	0.000412597	0.000124403		0.00173108	0.00125304	0.000985065	0.000835168	0.00203172	0.00113678	0.00852468	0.0164614	6.89275e-05	0.000123819	3.60698e-05	7.99584e-05	0.00277231	0.00489063	0.0014118	0.114997
Enterobacteriales	0.0562253	0.0487136	0.0555518	0.03974	0.0428928	0.0171621	0.0159508	0.00498809	0.0243045	0.0105552	0.00901865	0.0295548	0.0194636	0.0058685		0.0908441	0.115811	0.0750556	0.0789614	0.137993	0.248183	0.22089	0.391833	0.0754411	0.0497338	0.029433	0.0836365	0.133151	0.104347	0.0301223	0.0039629
Lactobacillales	0.0157172	0.00902646	0.00553506	0.042637	0.0365752	0.0238556	0.000331541	0.000134813	0.000146413	7.84775e-05	0.000152858	0.0121991	0.0156431	0.00471657		0.0481692	0.0272631	0.0340324	0.0259661	0.0477454	0.0785595	0.0234184	0.0505142	0.0227805	0.000742911	0.000685327	0.000399792	0.0300231	0.0236467	0.00682622	0.047002
Burkholderiales	0.0236243	0.0206841	0.0184166	0.0461653	0.023483	0.0227453	0.00397849	0.00516784	0.00273304	0.00145183	0.00178335	0.0154757	0.0139497	0.00420601		0.0763933	0.0318575	0.0346362	0.0553489	0.0664897	0.0816857	0.0617304	0.0884469	0.0562793	0.0274052	0.0466744	0.0835166	0.0592053	0.020997	0.0060613	8.82692e-06
Others	0.0957612	0	0.0796377	0.128765	0.1032	0.0637947	0.0239078	0.0138858	0.0295754	0.0177359	0.0130439	0.0517553	0.0441271	0.0133048		0.215557	0.17497	0.143788	0.160466	0	0.408631	0.306235	0.531096	0	0.0787073	0.0772255	0.168193	0.188739	0.159346	0.0459994	0.0119657
HuFMT_GM_Order_Donor
Group	GSF1	GSF2	GSF3	Mean	SD	SEM		GS1	GS2	GS3	Mean	SD	SEM	P-value
Desulfovibrionales	0	4.04269e-05	0.000451922	0.000164116	0.000250066	0.000144375		0.00863551	0.00780732	0.00614293	0.00752859	0.00126945	0.000732919	0.000593826
Clostridiales	0.403917	0.309064	0.443544	0.385508	0.0691044	0.0398975		0.371952	0.24109	0.824953	0.479332	0.306385	0.176891	0.632171
Bacteroidales	0.458802	0.413001	0.498853	0.456885	0.0429578	0.0248017		0.272624	0.616856	0.156512	0.348664	0.239407	0.138222	0.48391
Coriobacteriales	0.00265604	0.000444696	0.00020858	0.00110311	0.00135005	0.000779454		0.00668178	0.00011711	0.000185347	0.00232808	0.00377057	0.00217694	0.624313
Verrucomicrobiales	0	0.00161708	0	0.000539025	0.000933619	0.000539025		0	0.0473123	0.000132391	0.0158149	0.0272776	0.0157488	0.387237
Erysipelotrichales	0.0547858	0.00812581	0.0151568	0.0260228	0.0251564	0.014524		0.0063301	0.00925167	0.00166812	0.00574996	0.00382491	0.00220831	0.239714
Enterobacteriales	0.000971239	0.0223561	0.000521449	0.00794959	0.0124784	0.00720442		0.00738512	0.0184253	0.00640771	0.0107394	0.0066741	0.00385329	0.749942
Lactobacillales	0.00136766	0.000970246	0.000660502	0.00099947	0.000354486	0.000204662		0.000625195	0.048054	0.000767866	0.0164824	0.027342	0.0157859	0.382257
Rhizobiales	1.98212e-05	0	0	6.60707e-06	1.14438e-05	6.60707e-06		3.90747e-05	3.90366e-05	2.64781e-05	3.48631e-05	7.26165e-06	4.19252e-06	0.0225365
Bifidobacteriales	0.0758161	0.000444696	0.000556212	0.0256057	0.0434836	0.0251052		0.00871366	0.000234219	5.29563e-05	0.00300028	0.00494876	0.00285717	0.421542
Burkholderiales	0.000277497	0.00258732	0.00180769	0.0015575	0.00117506	0.000678422		0.0153173	0.00413788	0	0.00648505	0.00792381	0.00457481	0.346712
Fusobacteriales	0.000436067	0.23011	0	0.0768487	0.132728	0.0766307		0.167631	3.90366e-05	2.64781e-05	0.0558987	0.0967626	0.0558659	0.835977
Selenomonadales	0.000753206	0.0104706	0.0381005	0.0164414	0.0193764	0.011187		0.134065	0.00663622	0.00272725	0.0478096	0.0747252	0.0431426	0.520366

## Sheet: Figure1D
Sample	Group	CHOL	BA	PL	TL_molar	Cholesterol%	Bile_acid%	PL%	CSI
FMT.GS1	FMT.GS	12	176	18	206	5.77	85.28	8.94	1.435
FMT.GS2	FMT.GS	29	242	29	301	9.69	80.56	9.75	2.059
FMT.GS3	FMT.GS	11	155	19	185	5.81	83.77	10.42	1.355
FMT.GS4	FMT.GS	19	179	22	221	8.76	81.15	10.09	1.971
FMT.GS5	FMT.GS	17	170	23	210	8.03	80.91	11.06	1.729
FMT.GS6	FMT.GS	16	181	21	218	7.17	83.05	9.78	1.664
FMT.GS7	FMT.GS	10	160	15	185	5.61	86.12	8.27	1.469
Mean		16.2857	180.429	21	218	7.26286	82.9771	9.75857	1.66886
SD		6.52468	28.8262	4.43471	39.3362	1.6228	2.20865	0.924435	0.270888
SEM		2.4661	10.8953	1.67616	14.8677	0.613362	0.83479	0.349404	0.102386
FMT.GSF1	FMT.GSF	13	155	25	192	6.56	80.58	12.86	1.299
FMT.GSF2	FMT.GSF	15	165	31	211	6.97	78.42	14.61	1.235
FMT.GSF3	FMT.GSF	11	185	29	225	4.82	82.28	12.89	0.946
FMT.GSF4	FMT.GSF	10	140	24	174	5.77	80.35	13.88	1.057
FMT.GSF5	FMT.GSF	6	159	18	183	3.19	86.74	10.07	0.765
FMT.GSF6	FMT.GSF	11	222	23	256	4.27	86.57	9.16	0.985
FMT.GSF7	FMT.GSF	10	171	26	207	4.88	82.51	12.61	0.974
FMT.GSF8	FMT.GSF	11	182	26	219	5.2	83.06	11.75	1.077
FMT.GSF9	FMT.GSF	10	170	22	202	4.79	84.34	10.87	1.053
Mean		10.7778	172.111	24.8889	207.667	5.16111	82.7611	12.0778	1.04344
SD		2.43812	23.1972	3.82245	24.4847	1.15183	2.79803	1.77925	0.157587
SEM		0.812708	7.73241	1.27415	8.16156	0.383943	0.932678	0.593082	0.0525289
P-value		0.0340036	0.532076	0.0805095	0.528371	0.00888967	0.869516	0.00752275	4.53076e-05

## Sheet: Figure2A
order	C57_1	C57_2	C57_3	C57_4	C57_5		AKR1	AKR2	AKR3	AKR4	AKR5		Means			SEM			pvalue for ttest
Group	C	C	C	C	C		A	A	A	A	A		C	A		C	A
Desulfovibrionales	0.331257	0.30079	0.242731	0.237078	0.212647		0.000431138	0.000143713	0.000143713	4.79042e-05	0		0.264901	0.000153293		0.0220084	7.48287e-05		2.10439e-06
Verrucomicrobiales	0.0688383	0.0406228	0.0489581	0.0559521	0.112958		0.298635	0.151856	0.247617	0.325174	0.319713		0.0654659	0.268599		0.0127418	0.0322371		0.000378431
Clostridiales	0.507976	0.564168	0.622228	0.613269	0.512431		0.465964	0.580503	0.609246	0.448287	0.512		0.564014	0.5232		0.0240998	0.0313853		0.33251
Bacteroidales	0.0795689	0.0822994	0.075018	0.0785629	0.0977246		0.126659	0.153485	0.0883353	0.0953293	0.0696527		0.0826347	0.106692		0.00394848	0.0148766		0.156674
Enterobacteriales	0.00373653	0.000143713	0.000335329	0.000862275	0.0478084		0	0	4.79042e-05	0	4.79042e-05		0.0105772	1.91617e-05		0.0093303	1.17341e-05		0.290584
Coriobacteriales	0.000958084	0.000431138	0.000143713	0.000670659	0.000718563		0.000862275	0.00234731	0.00268263	0.00196407	0.00153293		0.000584431	0.00187784		0.000138343	0.000318266		0.00581217
Erysipelotrichales	0.00402395	0.00426347	0.00301796	0.00167665	0.00388024		0.106251	0.11018	0.0489581	0.127473	0.0947545		0.00337246	0.0975234		0.000473162	0.013228		0.000100693
Unclassified_Firmicutes	0.000239521	0	0.000766467	0.00138922	0.00182036		0.00091018	0.00105389	0.0022515	0.00143713	0.000526946		0.000843114	0.00123593		0.000341634	0.000292726		0.408034
Deferribacterales	0.0011018	0.0057006	0.00182036	0.00876647	0.00177246		0	0	0	0	0		0.00383234	0		0.0014762	0		0.0318106
Lactobacillales	0.000239521	0.000335329	0.000479042	0.000191617	0.000814371		0.000143713	0.000191617	0.000287425	9.58084e-05	0.00148503		0.000411976	0.000440719		0.000111936	0.000262994		0.922374
Bdellovibrionales	0	0.000383234	0	9.58084e-05	0.000335329		0	0	0	0	0		0.000162874	0		8.24175e-05	0		0.0835372
Bacillales	0.00182036	0.000862275	0.00445509	0.00138922	0.00704192		0	0	4.79042e-05	0	0		0.00311377	9.58084e-06		0.00116073	9.58084e-06		0.0281754
Others	0.000239521	-6.43929e-13	4.79042e-05	9.58084e-05	4.79042e-05		0.000143713	0.000239521	0.000383234	0.000191617	0.000287425		8.62275e-05	0.000249102		4.12087e-05	4.12087e-05		0.0233852
Neisseriales	4.79042e-05	0	0	4.79042e-05	0		4.79042e-05	0	4.79042e-05	0	0		1.91617e-05	1.91617e-05		1.17341e-05	1.17341e-05		1
Oceanospirillales	0	0	0	0	0		0	4.79042e-05	4.79042e-05	0	4.79042e-05		0	2.87425e-05		0	1.17341e-05		0.0399685
Pseudomonadales	0	0	0	0	0		0	4.79042e-05	0.000143713	9.58084e-05	4.79042e-05		0	6.70659e-05		0	2.44264e-05		0.0252289
Rhizobiales	4.79042e-05	0	0	4.79042e-05	4.79042e-05		0	9.58084e-05	9.58084e-05	9.58084e-05	4.79042e-05		2.87425e-05	6.70659e-05		1.17341e-05	1.91617e-05		0.126475

## Sheet: Figure2B
group	A	A	A	A	A	C	C	C	C	C
sample	AKR1	AKR2	AKR3	AKR4	AKR5	C57_1	C57_2	C57_3	C57_4	C57_5
Bacteria	1	1	1	1	1	1	1	1	1	1
Bacteria|Other	0	4.79042e-05	0	0	9.58084e-05	0	0	0	0	4.79042e-05
Bacteria|Actinobacteria	0.00196407	0.00234731	0.000862275	0.00268263	0.00153293	0.000718563	0.000670659	0.000958084	0.000431138	0.000143713
Bacteria|Bacteroidetes	0.0953293	0.153485	0.126659	0.0883353	0.0696527	0.0977246	0.0785629	0.0795689	0.0822994	0.075018
Bacteria|Cyanobacteria/Chloroplast	0	0	0	0	0	0	0	0.000143713	0	0
Bacteria|Deferribacteres	0	0	0	0	0	0.00177246	0.00876647	0.0011018	0.0057006	0.00182036
Bacteria|Firmicutes	0.577293	0.691928	0.573269	0.66079	0.608766	0.525988	0.617916	0.514299	0.569629	0.630946
Bacteria|Proteobacteria	0.000239521	0.000335329	0.00057485	0.00057485	0.000239521	0.260838	0.238132	0.33509	0.301317	0.243066
Bacteria|Verrucomicrobia	0.325174	0.151856	0.298635	0.247617	0.319713	0.112958	0.0559521	0.0688383	0.0406228	0.0489581
Bacteria|Other|Other	0	4.79042e-05	0	0	9.58084e-05	0	0	0	0	4.79042e-05
Bacteria|Actinobacteria|Actinobacteria	0.00196407	0.00234731	0.000862275	0.00268263	0.00153293	0.000718563	0.000670659	0.000958084	0.000431138	0.000143713
Bacteria|Bacteroidetes|Bacteroidia	0.0953293	0.153485	0.126659	0.0883353	0.0696527	0.0977246	0.0785629	0.0795689	0.0822994	0.075018
Bacteria|Cyanobacteria/Chloroplast|Chloroplast	0	0	0	0	0	0	0	0.000143713	0	0
Bacteria|Deferribacteres|Deferribacteres	0	0	0	0	0	0.00177246	0.00876647	0.0011018	0.0057006	0.00182036
Bacteria|Firmicutes|Other	0.000814371	0.000670659	0.000287425	0.00143713	0.000191617	0.00138922	0.00134132	9.58084e-05	0	0.000670659
Bacteria|Firmicutes|Bacilli	9.58084e-05	0.000191617	0.000143713	0.000335329	0.00148503	0.00785629	0.00158084	0.00205988	0.0011976	0.00493413
Bacteria|Firmicutes|Clostridia	0.448287	0.580503	0.465964	0.609246	0.512	0.512431	0.613269	0.507976	0.564168	0.622228
Bacteria|Firmicutes|Erysipelotrichia	0.127473	0.11018	0.106251	0.0489581	0.0947545	0.00388024	0.00167665	0.00402395	0.00426347	0.00301796
Bacteria|Firmicutes|Unclassified_Firmicutes	0.000622754	0.000383234	0.000622754	0.000814371	0.000335329	0.000431138	4.79042e-05	0.000143713	0	9.58084e-05
Bacteria|Proteobacteria|Alphaproteobacteria	9.58084e-05	9.58084e-05	0	9.58084e-05	4.79042e-05	4.79042e-05	4.79042e-05	4.79042e-05	0	0
Bacteria|Proteobacteria|Betaproteobacteria	0	0	4.79042e-05	4.79042e-05	4.79042e-05	0	4.79042e-05	4.79042e-05	0	0
Bacteria|Proteobacteria|Deltaproteobacteria	4.79042e-05	0.000143713	0.000431138	0.000143713	0	0.212982	0.237174	0.331257	0.301174	0.242731
Bacteria|Proteobacteria|Epsilonproteobacteria	0	0	9.58084e-05	4.79042e-05	0	0	0	0	0	0
Bacteria|Proteobacteria|Gammaproteobacteria	9.58084e-05	9.58084e-05	0	0.000239521	0.000143713	0.0478084	0.000862275	0.00373653	0.000143713	0.000335329
Bacteria|Verrucomicrobia|Verrucomicrobiae	0.325174	0.151856	0.298635	0.247617	0.319713	0.112958	0.0559521	0.0688383	0.0406228	0.0489581
Bacteria|Other|Other|Other	0	4.79042e-05	0	0	9.58084e-05	0	0	0	0	4.79042e-05
Bacteria|Actinobacteria|Actinobacteria|Coriobacteriales	0.00196407	0.00234731	0.000862275	0.00268263	0.00153293	0.000718563	0.000670659	0.000958084	0.000431138	0.000143713
Bacteria|Bacteroidetes|Bacteroidia|Bacteroidales	0.0953293	0.153485	0.126659	0.0883353	0.0696527	0.0977246	0.0785629	0.0795689	0.0822994	0.075018
Bacteria|Cyanobacteria/Chloroplast|Chloroplast|Unclassified_Chloroplast	0	0	0	0	0	0	0	0.000143713	0	0
Bacteria|Deferribacteres|Deferribacteres|Deferribacterales	0	0	0	0	0	0.00177246	0.00876647	0.0011018	0.0057006	0.00182036
Bacteria|Firmicutes|Other|Other	0.000814371	0.000670659	0.000287425	0.00143713	0.000191617	0.00138922	0.00134132	9.58084e-05	0	0.000670659
Bacteria|Firmicutes|Bacilli|Bacillales	0	0	0	4.79042e-05	0	0.00704192	0.00138922	0.00182036	0.000862275	0.00445509
Bacteria|Firmicutes|Bacilli|Lactobacillales	9.58084e-05	0.000191617	0.000143713	0.000287425	0.00148503	0.000814371	0.000191617	0.000239521	0.000335329	0.000479042
Bacteria|Firmicutes|Clostridia|Clostridiales	0.448287	0.580503	0.465964	0.609246	0.512	0.512431	0.613269	0.507976	0.564168	0.622228
Bacteria|Firmicutes|Erysipelotrichia|Erysipelotrichales	0.127473	0.11018	0.106251	0.0489581	0.0947545	0.00388024	0.00167665	0.00402395	0.00426347	0.00301796
Bacteria|Firmicutes|Unclassified_Firmicutes|Unclassified_Firmicutes	0.000622754	0.000383234	0.000622754	0.000814371	0.000335329	0.000431138	4.79042e-05	0.000143713	0	9.58084e-05
Bacteria|Proteobacteria|Alphaproteobacteria|Caulobacterales	0	0	0	0	0	0	0	0	0	0
Bacteria|Proteobacteria|Alphaproteobacteria|Rhizobiales	9.58084e-05	9.58084e-05	0	9.58084e-05	4.79042e-05	4.79042e-05	4.79042e-05	4.79042e-05	0	0
Bacteria|Proteobacteria|Betaproteobacteria|Burkholderiales	0	0	0	0	4.79042e-05	0	0	0	0	0
Bacteria|Proteobacteria|Betaproteobacteria|Neisseriales	0	0	4.79042e-05	4.79042e-05	0	0	4.79042e-05	4.79042e-05	0	0
Bacteria|Proteobacteria|Deltaproteobacteria|Bdellovibrionales	0	0	0	0	0	0.000335329	9.58084e-05	0	0.000383234	0
Bacteria|Proteobacteria|Deltaproteobacteria|Desulfovibrionales	4.79042e-05	0.000143713	0.000431138	0.000143713	0	0.212647	0.237078	0.331257	0.30079	0.242731
Bacteria|Proteobacteria|Epsilonproteobacteria|Campylobacterales	0	0	9.58084e-05	4.79042e-05	0	0	0	0	0	0
Bacteria|Proteobacteria|Gammaproteobacteria|Enterobacteriales	0	0	0	4.79042e-05	4.79042e-05	0.0478084	0.000862275	0.00373653	0.000143713	0.000335329
Bacteria|Proteobacteria|Gammaproteobacteria|Oceanospirillales	0	4.79042e-05	0	4.79042e-05	4.79042e-05	0	0	0	0	0
Bacteria|Proteobacteria|Gammaproteobacteria|Pseudomonadales	9.58084e-05	4.79042e-05	0	0.000143713	4.79042e-05	0	0	0	0	0
Bacteria|Verrucomicrobia|Verrucomicrobiae|Verrucomicrobiales	0.325174	0.151856	0.298635	0.247617	0.319713	0.112958	0.0559521	0.0688383	0.0406228	0.0489581
Bacteria|Other|Other|Other|Other	0	4.79042e-05	0	0	9.58084e-05	0	0	0	0	4.79042e-05
Bacteria|Actinobacteria|Actinobacteria|Coriobacteriales|Coriobacteriaceae	0.00196407	0.00234731	0.000862275	0.00268263	0.00153293	0.000718563	0.000670659	0.000958084	0.000431138	0.000143713
Bacteria|Bacteroidetes|Bacteroidia|Bacteroidales|Other	0	0	0	0	4.79042e-05	0.000670659	0.00105389	0.000383234	0.000287425	0.000670659
Bacteria|Bacteroidetes|Bacteroidia|Bacteroidales|Bacteroidaceae	0	0	0	0	0	0	0	4.79042e-05	0	0
Bacteria|Bacteroidetes|Bacteroidia|Bacteroidales|Porphyromonadaceae	0.0738683	0.10491	0.0870898	0.0684072	0.0457964	0.0916407	0.0708982	0.0697485	0.074012	0.0711377
Bacteria|Bacteroidetes|Bacteroidia|Bacteroidales|Prevotellaceae	0	0	0	0	0	0	0	0	0	0
Bacteria|Bacteroidetes|Bacteroidia|Bacteroidales|Rikenellaceae	0.0214611	0.0485749	0.0395689	0.0199281	0.0238084	0.00526946	0.00656287	0.00929341	0.0079521	0.00320958
Bacteria|Bacteroidetes|Bacteroidia|Bacteroidales|Unclassified_Bacteroidales	0	0	0	0	0	0.000143713	4.79042e-05	9.58084e-05	4.79042e-05	0
Bacteria|Cyanobacteria/Chloroplast|Chloroplast|Unclassified_Chloroplast|Chloroplast	0	0	0	0	0	0	0	0.000143713	0	0
Bacteria|Deferribacteres|Deferribacteres|Deferribacterales|Deferribacteraceae	0	0	0	0	0	0.00177246	0.00876647	0.0011018	0.0057006	0.00182036
Bacteria|Firmicutes|Other|Other|Other	0.000814371	0.000670659	0.000287425	0.00143713	0.000191617	0.00138922	0.00134132	9.58084e-05	0	0.000670659
Bacteria|Firmicutes|Bacilli|Bacillales|Staphylococcaceae	0	0	0	4.79042e-05	0	0.00704192	0.00138922	0.00182036	0.000862275	0.00445509
Bacteria|Firmicutes|Bacilli|Lactobacillales|Aerococcaceae	0	0	0	0	0	0.000335329	0	0	9.58084e-05	0.000335329
Bacteria|Firmicutes|Bacilli|Lactobacillales|Enterococcaceae	0	0	0	9.58084e-05	0	0.000335329	0	4.79042e-05	0	4.79042e-05
Bacteria|Firmicutes|Bacilli|Lactobacillales|Lactobacillaceae	9.58084e-05	0.000191617	9.58084e-05	0.000143713	0.00138922	9.58084e-05	0.000191617	0.000191617	4.79042e-05	4.79042e-05
Bacteria|Firmicutes|Bacilli|Lactobacillales|Streptococcaceae	0	0	4.79042e-05	4.79042e-05	9.58084e-05	4.79042e-05	0	0	0.000191617	4.79042e-05
Bacteria|Firmicutes|Clostridia|Clostridiales|Other	0	0	0	0	0	0	0.000143713	9.58084e-05	0	0
Bacteria|Firmicutes|Clostridia|Clostridiales|Clostridiaceae_1	0	0	0	0	0	0	0	0	0	0
Bacteria|Firmicutes|Clostridia|Clostridiales|Clostridiales_Incertae_Sedis_XIII	0.00598802	0.0068024	0.00507784	0.00205988	0.00421557	0.00316168	0.00153293	0.00239521	0.00301796	0.00244311
Bacteria|Firmicutes|Clostridia|Clostridiales|Eubacteriaceae	0.00182036	0.00057485	0.000958084	0.000143713	0.00182036	0.000814371	0.000335329	0.000479042	0.000287425	9.58084e-05
Bacteria|Firmicutes|Clostridia|Clostridiales|Lachnospiraceae	0.315162	0.389078	0.311138	0.373892	0.344958	0.38994	0.499784	0.422994	0.428838	0.534515
Bacteria|Firmicutes|Clostridia|Clostridiales|Peptostreptococcaceae	0	0	0	0	0	9.58084e-05	9.58084e-05	9.58084e-05	0.000143713	0
Bacteria|Firmicutes|Clostridia|Clostridiales|Ruminococcaceae	0.0980599	0.169772	0.0902994	0.213796	0.0831617	0.0850299	0.109317	0.0784671	0.12709	0.084503
Bacteria|Firmicutes|Clostridia|Clostridiales|Unclassified_Clostridiales	0.0272575	0.0142754	0.058491	0.0193533	0.0778443	0.0333892	0.00205988	0.0034491	0.00479042	0.000670659
Bacteria|Firmicutes|Erysipelotrichia|Erysipelotrichales|Erysipelotrichaceae	0.127473	0.11018	0.106251	0.0489581	0.0947545	0.00388024	0.00167665	0.00402395	0.00426347	0.00301796
Bacteria|Firmicutes|Unclassified_Firmicutes|Unclassified_Firmicutes|Unclassified_Firmicutes	0.000622754	0.000383234	0.000622754	0.000814371	0.000335329	0.000431138	4.79042e-05	0.000143713	0	9.58084e-05
Bacteria|Proteobacteria|Alphaproteobacteria|Caulobacterales|Hyphomonadaceae	0	0	0	0	0	0	0	0	0	0
Bacteria|Proteobacteria|Alphaproteobacteria|Rhizobiales|Hyphomicrobiaceae	9.58084e-05	9.58084e-05	0	9.58084e-05	4.79042e-05	4.79042e-05	4.79042e-05	4.79042e-05	0	0
Bacteria|Proteobacteria|Alphaproteobacteria|Rhizobiales|Phyllobacteriaceae	0	0	0	0	0	0	0	0	0	0
Bacteria|Proteobacteria|Betaproteobacteria|Burkholderiales|Sutterellaceae	0	0	0	0	4.79042e-05	0	0	0	0	0
Bacteria|Proteobacteria|Betaproteobacteria|Neisseriales|Neisseriaceae	0	0	4.79042e-05	4.79042e-05	0	0	4.79042e-05	4.79042e-05	0	0
Bacteria|Proteobacteria|Deltaproteobacteria|Bdellovibrionales|Bdellovibrionaceae	0	0	0	0	0	4.79042e-05	9.58084e-05	0	0.000191617	0
Bacteria|Proteobacteria|Deltaproteobacteria|Bdellovibrionales|Unclassified_Bdellovibrionales	0	0	0	0	0	0.000287425	0	0	0.000191617	0
Bacteria|Proteobacteria|Deltaproteobacteria|Desulfovibrionales|Desulfovibrionaceae	4.79042e-05	0.000143713	0.000431138	0.000143713	0	0.212647	0.237078	0.331257	0.30079	0.242731
Bacteria|Proteobacteria|Epsilonproteobacteria|Campylobacterales|Helicobacteraceae	0	0	9.58084e-05	4.79042e-05	0	0	0	0	0	0
Bacteria|Proteobacteria|Gammaproteobacteria|Enterobacteriales|Enterobacteriaceae	0	0	0	4.79042e-05	4.79042e-05	0.0478084	0.000862275	0.00373653	0.000143713	0.000335329
Bacteria|Proteobacteria|Gammaproteobacteria|Oceanospirillales|Halomonadaceae	0	4.79042e-05	0	4.79042e-05	4.79042e-05	0	0	0	0	0
Bacteria|Proteobacteria|Gammaproteobacteria|Pseudomonadales|Moraxellaceae	9.58084e-05	4.79042e-05	0	0.000143713	4.79042e-05	0	0	0	0	0
Bacteria|Verrucomicrobia|Verrucomicrobiae|Verrucomicrobiales|Verrucomicrobiaceae	0.325174	0.151856	0.298635	0.247617	0.319713	0.112958	0.0559521	0.0688383	0.0406228	0.0489581
Bacteria|Other|Other|Other|Other|Other	0	4.79042e-05	0	0	9.58084e-05	0	0	0	0	4.79042e-05
Bacteria|Actinobacteria|Actinobacteria|Coriobacteriales|Coriobacteriaceae|Enterorhabdus	0.000862275	0.00210778	0.000670659	0.00244311	0.00100599	0.00057485	0.000431138	0.000479042	0.000335329	4.79042e-05
Bacteria|Actinobacteria|Actinobacteria|Coriobacteriales|Coriobacteriaceae|Unclassified_Coriobacteriaceae	0.0011018	0.000239521	0.000191617	0.000239521	0.000526946	0.000143713	0.000239521	0.000479042	9.58084e-05	9.58084e-05
Bacteria|Bacteroidetes|Bacteroidia|Bacteroidales|Other|Other	0	0	0	0	4.79042e-05	0.000670659	0.00105389	0.000383234	0.000287425	0.000670659
Bacteria|Bacteroidetes|Bacteroidia|Bacteroidales|Bacteroidaceae|Bacteroides	0	0	0	0	0	0	0	4.79042e-05	0	0
Bacteria|Bacteroidetes|Bacteroidia|Bacteroidales|Porphyromonadaceae|Other	0.0216527	0.0396647	0.0433054	0.032	0.025006	0.0034491	0.00483832	0.00186826	0.00210778	0.0034491
Bacteria|Bacteroidetes|Bacteroidia|Bacteroidales|Porphyromonadaceae|Barnesiella	0	0	9.58084e-05	4.79042e-05	4.79042e-05	0.071521	0.0400958	0.0346347	0.0438323	0.0392335
Bacteria|Bacteroidetes|Bacteroidia|Bacteroidales|Porphyromonadaceae|Odoribacter	0	0	0	0	0	0.000335329	0.000718563	0.00205988	9.58084e-05	0
Bacteria|Bacteroidetes|Bacteroidia|Bacteroidales|Porphyromonadaceae|Parabacteroides	0	0	0	0	0	0	0	0	0	0
Bacteria|Bacteroidetes|Bacteroidia|Bacteroidales|Porphyromonadaceae|Porphyromonas	0	0	4.79042e-05	0	0	0	0	0	4.79042e-05	0
Bacteria|Bacteroidetes|Bacteroidia|Bacteroidales|Porphyromonadaceae|Tannerella	0	0	0	0	0	0	0.0132695	0.015521	0.0191617	0.0250539
Bacteria|Bacteroidetes|Bacteroidia|Bacteroidales|Porphyromonadaceae|Unclassified_Porphyromonadaceae	0.0522156	0.0652455	0.0436407	0.0363593	0.0207425	0.0163353	0.011976	0.0156647	0.00876647	0.0034012
Bacteria|Bacteroidetes|Bacteroidia|Bacteroidales|Prevotellaceae|Other	0	0	0	0	0	0	0	0	0	0
Bacteria|Bacteroidetes|Bacteroidia|Bacteroidales|Prevotellaceae|Xylanibacter	0	0	0	0	0	0	0	0	0	0
Bacteria|Bacteroidetes|Bacteroidia|Bacteroidales|Rikenellaceae|Alistipes	0.0214611	0.0485749	0.0395689	0.0199281	0.0238084	0.00526946	0.00656287	0.00929341	0.0079521	0.00320958
Bacteria|Bacteroidetes|Bacteroidia|Bacteroidales|Rikenellaceae|Rikenella	0	0	0	0	0	0	0	0	0	0
Bacteria|Bacteroidetes|Bacteroidia|Bacteroidales|Unclassified_Bacteroidales|Unclassified_Bacteroidales	0	0	0	0	0	0.000143713	4.79042e-05	9.58084e-05	4.79042e-05	0
Bacteria|Cyanobacteria/Chloroplast|Chloroplast|Unclassified_Chloroplast|Chloroplast|Streptophyta	0	0	0	0	0	0	0	0.000143713	0	0
Bacteria|Deferribacteres|Deferribacteres|Deferribacterales|Deferribacteraceae|Mucispirillum	0	0	0	0	0	0.00177246	0.00876647	0.0011018	0.0057006	0.00182036
Bacteria|Firmicutes|Other|Other|Other|Other	0.000814371	0.000670659	0.000287425	0.00143713	0.000191617	0.00138922	0.00134132	9.58084e-05	0	0.000670659
Bacteria|Firmicutes|Bacilli|Bacillales|Staphylococcaceae|Staphylococcus	0	0	0	4.79042e-05	0	0.00704192	0.00138922	0.00182036	0.000862275	0.00445509
Bacteria|Firmicutes|Bacilli|Lactobacillales|Aerococcaceae|Aerococcus	0	0	0	0	0	0.000335329	0	0	9.58084e-05	0.000335329
Bacteria|Firmicutes|Bacilli|Lactobacillales|Enterococcaceae|Enterococcus	0	0	0	9.58084e-05	0	0.000335329	0	4.79042e-05	0	4.79042e-05
Bacteria|Firmicutes|Bacilli|Lactobacillales|Lactobacillaceae|Lactobacillus	9.58084e-05	0.000191617	9.58084e-05	0.000143713	0.00138922	9.58084e-05	0.000191617	0.000191617	4.79042e-05	4.79042e-05
Bacteria|Firmicutes|Bacilli|Lactobacillales|Streptococcaceae|Streptococcus	0	0	4.79042e-05	4.79042e-05	9.58084e-05	4.79042e-05	0	0	0.000191617	4.79042e-05
Bacteria|Firmicutes|Clostridia|Clostridiales|Other|Other	0	0	0	0	0	0	0.000143713	9.58084e-05	0	0
Bacteria|Firmicutes|Clostridia|Clostridiales|Clostridiaceae_1|Clostridium_sensu_stricto	0	0	0	0	0	0	0	0	0	0
Bacteria|Firmicutes|Clostridia|Clostridiales|Clostridiales_Incertae_Sedis_XIII|Anaerovorax	0.00598802	0.0068024	0.00507784	0.00205988	0.00421557	0.00316168	0.00153293	0.00239521	0.00301796	0.00244311
Bacteria|Firmicutes|Clostridia|Clostridiales|Eubacteriaceae|Anaerofustis	0	0	0	0	0	0	0	0.000191617	0	9.58084e-05
Bacteria|Firmicutes|Clostridia|Clostridiales|Eubacteriaceae|Eubacterium	0.00182036	0.00057485	0.000958084	0.000143713	0.00182036	0.000814371	0.000335329	0.000287425	0.000287425	0
Bacteria|Firmicutes|Clostridia|Clostridiales|Lachnospiraceae|Other	0.0732455	0.115928	0.097006	0.118371	0.118323	0.0831617	0.251305	0.251018	0.0745868	0.302275
Bacteria|Firmicutes|Clostridia|Clostridiales|Lachnospiraceae|Anaerostipes	0	0	0	0	0	0	0	0	0	0
Bacteria|Firmicutes|Clostridia|Clostridiales|Lachnospiraceae|Blautia	0	4.79042e-05	0	0	4.79042e-05	0	0	0	4.79042e-05	0
Bacteria|Firmicutes|Clostridia|Clostridiales|Lachnospiraceae|Clostridium_XlVa	0.0450778	0.0442635	0.0332455	0.105006	0.0615569	0.0857006	0.0583473	0.109892	0.172263	0.0654371
Bacteria|Firmicutes|Clostridia|Clostridiales|Lachnospiraceae|Clostridium_XlVb	0.00483832	0.0111138	0.00134132	0.00426347	0.00273054	0.0011976	0.00862275	0.00153293	0.00215569	0.0113054
Bacteria|Firmicutes|Clostridia|Clostridiales|Lachnospiraceae|Coprococcus	0.000526946	0.000239521	0.000383234	9.58084e-05	0.000431138	4.79042e-05	0.000287425	9.58084e-05	0.00124551	0
Bacteria|Firmicutes|Clostridia|Clostridiales|Lachnospiraceae|Lachnospiracea_incertae_sedis	0.00378443	0.0160479	0.00613174	0.0057006	0.0113054	0.00138922	0.0022515	0.00177246	0.00565269	0.00373653
Bacteria|Firmicutes|Clostridia|Clostridiales|Lachnospiraceae|Lactonifactor	0.0220359	0.0034491	0.0116407	0.00196407	0.00871856	0	4.79042e-05	0	4.79042e-05	0.00177246
Bacteria|Firmicutes|Clostridia|Clostridiales|Lachnospiraceae|Marvinbryantia	0.00158084	0.0057485	0.00378443	0.00555689	0.00244311	0.00138922	0.00105389	9.58084e-05	0.00210778	0.000335329
Bacteria|Firmicutes|Clostridia|Clostridiales|Lachnospiraceae|Robinsoniella	0.000431138	0	0.00057485	4.79042e-05	0.00167665	0.0163353	0.000383234	4.79042e-05	0	4.79042e-05
Bacteria|Firmicutes|Clostridia|Clostridiales|Lachnospiraceae|Roseburia	0	0	0	0	0	0.000958084	0	0	0	0.000191617
Bacteria|Firmicutes|Clostridia|Clostridiales|Lachnospiraceae|Unclassified_Lachnospiraceae	0.163641	0.19224	0.15703	0.132886	0.137725	0.19976	0.177485	0.0585389	0.170731	0.149413
Bacteria|Firmicutes|Clostridia|Clostridiales|Peptostreptococcaceae|Clostridium_XI	0	0	0	0	0	9.58084e-05	9.58084e-05	9.58084e-05	0.000143713	0
Bacteria|Firmicutes|Clostridia|Clostridiales|Ruminococcaceae|Other	0.0139401	0.0383234	0.0116407	0.069509	0.0144192	0.0191617	0.0235689	0.0232335	0.0480958	0.0216048
Bacteria|Firmicutes|Clostridia|Clostridiales|Ruminococcaceae|Acetivibrio	0.000143713	4.79042e-05	0.00124551	0	0.000191617	0.00172455	0.00253892	0.00297006	0.00474251	0
Bacteria|Firmicutes|Clostridia|Clostridiales|Ruminococcaceae|Anaerotruncus	0.0205988	0.0352575	0.014994	0.0250539	0.0102515	0.00325749	0.0034491	0.00186826	0.00220359	0.00263473
Bacteria|Firmicutes|Clostridia|Clostridiales|Ruminococcaceae|Butyricicoccus	0	0	0.000143713	0.000526946	0.000143713	4.79042e-05	0.0011018	0.000239521	0.0011018	0.000287425
Bacteria|Firmicutes|Clostridia|Clostridiales|Ruminococcaceae|Clostridium_IV	0.037509	0.0375569	0.039521	0.0458922	0.0250539	0.0393293	0.0433054	0.0331018	0.0436886	0.00694611
Bacteria|Firmicutes|Clostridia|Clostridiales|Ruminococcaceae|Flavonifractor	0.00493413	0.00723353	0.00253892	0.00613174	0.0045988	0.00301796	0.000718563	0.0011976	0.000143713	0.00153293
Bacteria|Firmicutes|Clostridia|Clostridiales|Ruminococcaceae|Oscillibacter	0.0138443	0.0227545	0.0138443	0.0315689	0.0182994	0.0111617	0.0243353	0.0080479	0.0230898	0.0121677
Bacteria|Firmicutes|Clostridia|Clostridiales|Ruminococcaceae|Pseudoflavonifractor	0.0068982	0.0285988	0.00565269	0.0347305	0.010012	0.00699401	0.00814371	0.00311377	0.00402395	0.0291257
Bacteria|Firmicutes|Clostridia|Clostridiales|Ruminococcaceae|Ruminococcus	0	0	0	0	0	0.000335329	0.000239521	9.58084e-05	0	0.000383234
Bacteria|Firmicutes|Clostridia|Clostridiales|Ruminococcaceae|Sporobacter	0	0	0	0	0	0	0.000143713	0	0	0
Bacteria|Firmicutes|Clostridia|Clostridiales|Ruminococcaceae|Unclassified_Ruminococcaceae	0.000191617	0	0.000718563	0.000383234	0.000191617	0	0.00177246	0.0045988	0	0.00982036
Bacteria|Firmicutes|Clostridia|Clostridiales|Unclassified_Clostridiales|Unclassified_Clostridiales	0.0272575	0.0142754	0.058491	0.0193533	0.0778443	0.0333892	0.00205988	0.0034491	0.00479042	0.000670659
Bacteria|Firmicutes|Erysipelotrichia|Erysipelotrichales|Erysipelotrichaceae|Allobaculum	0	0	0	0	0	0	0	4.79042e-05	0	0
Bacteria|Firmicutes|Erysipelotrichia|Erysipelotrichales|Erysipelotrichaceae|Clostridium_XVIII	0.12503	0.109365	0.10582	0.0442635	0.0941317	0.000191617	0.000239521	0.000622754	0	0.000670659
Bacteria|Firmicutes|Erysipelotrichia|Erysipelotrichales|Erysipelotrichaceae|Coprobacillus	0.00244311	0.000718563	0.000335329	0.00469461	0.000526946	0	0	4.79042e-05	0	9.58084e-05
Bacteria|Firmicutes|Erysipelotrichia|Erysipelotrichales|Erysipelotrichaceae|Erysipelotrichaceae_incertae_sedis	0	9.58084e-05	9.58084e-05	0	9.58084e-05	0.000383234	9.58084e-05	0.000383234	4.79042e-05	0.000718563
Bacteria|Firmicutes|Erysipelotrichia|Erysipelotrichales|Erysipelotrichaceae|Turicibacter	0	0	0	0	0	0.00306587	0.00124551	0.00277844	0.00383234	0.0011018
Bacteria|Firmicutes|Erysipelotrichia|Erysipelotrichales|Erysipelotrichaceae|Unclassified_Erysipelotrichaceae	0	0	0	0	0	0.000239521	9.58084e-05	0.000143713	0.000383234	0.000431138
Bacteria|Firmicutes|Unclassified_Firmicutes|Unclassified_Firmicutes|Unclassified_Firmicutes|Unclassified_Firmicutes	0.000622754	0.000383234	0.000622754	0.000814371	0.000335329	0.000431138	4.79042e-05	0.000143713	0	9.58084e-05
Bacteria|Proteobacteria|Alphaproteobacteria|Caulobacterales|Hyphomonadaceae|Unclassified_Hyphomonadaceae	0	0	0	0	0	0	0	0	0	0
Bacteria|Proteobacteria|Alphaproteobacteria|Rhizobiales|Hyphomicrobiaceae|Pelagibacterium	9.58084e-05	9.58084e-05	0	9.58084e-05	4.79042e-05	4.79042e-05	4.79042e-05	4.79042e-05	0	0
Bacteria|Proteobacteria|Alphaproteobacteria|Rhizobiales|Phyllobacteriaceae|Other	0	0	0	0	0	0	0	0	0	0
Bacteria|Proteobacteria|Betaproteobacteria|Burkholderiales|Sutterellaceae|Parasutterella	0	0	0	0	4.79042e-05	0	0	0	0	0
Bacteria|Proteobacteria|Betaproteobacteria|Neisseriales|Neisseriaceae|Neisseria	0	0	4.79042e-05	4.79042e-05	0	0	4.79042e-05	4.79042e-05	0	0
Bacteria|Proteobacteria|Deltaproteobacteria|Bdellovibrionales|Bdellovibrionaceae|Vampirovibrio	0	0	0	0	0	4.79042e-05	9.58084e-05	0	0.000191617	0
Bacteria|Proteobacteria|Deltaproteobacteria|Bdellovibrionales|Unclassified_Bdellovibrionales|Unclassified_Bdellovibrionales	0	0	0	0	0	0.000287425	0	0	0.000191617	0
Bacteria|Proteobacteria|Deltaproteobacteria|Desulfovibrionales|Desulfovibrionaceae|Other	4.79042e-05	0.000143713	0.000431138	0.000143713	0	0.181365	0.220359	0.273006	0.274108	0.207377
Bacteria|Proteobacteria|Deltaproteobacteria|Desulfovibrionales|Desulfovibrionaceae|Bilophila	0	0	0	0	0	0.000191617	0.000479042	0.000191617	0.00138922	0.000526946
Bacteria|Proteobacteria|Deltaproteobacteria|Desulfovibrionales|Desulfovibrionaceae|Desulfovibrio	0	0	0	0	0	0	0	0	0	0
Bacteria|Proteobacteria|Deltaproteobacteria|Desulfovibrionales|Desulfovibrionaceae|Unclassified_Desulfovibrionaceae	0	0	0	0	0	0.0310898	0.0162395	0.0580599	0.0252934	0.0348263
Bacteria|Proteobacteria|Epsilonproteobacteria|Campylobacterales|Helicobacteraceae|Helicobacter	0	0	9.58084e-05	4.79042e-05	0	0	0	0	0	0
Bacteria|Proteobacteria|Gammaproteobacteria|Enterobacteriales|Enterobacteriaceae|Other	0	0	0	0	4.79042e-05	0	0	0	0	0
Bacteria|Proteobacteria|Gammaproteobacteria|Enterobacteriales|Enterobacteriaceae|Escherichia/Shigella	0	0	0	4.79042e-05	0	0.0478084	0.000862275	0.00373653	0.000143713	0.000335329
Bacteria|Proteobacteria|Gammaproteobacteria|Oceanospirillales|Halomonadaceae|Halomonas	0	4.79042e-05	0	4.79042e-05	4.79042e-05	0	0	0	0	0
Bacteria|Proteobacteria|Gammaproteobacteria|Pseudomonadales|Moraxellaceae|Acinetobacter	9.58084e-05	4.79042e-05	0	0.000143713	4.79042e-05	0	0	0	0	0
Bacteria|Verrucomicrobia|Verrucomicrobiae|Verrucomicrobiales|Verrucomicrobiaceae|Akkermansia	0.325174	0.151856	0.298635	0.247617	0.319713	0.112958	0.0559521	0.0688383	0.0406228	0.0489581

## Sheet: Figure2C
species	C57_1	C57_2	C57_3	C57_4	C57_5	AKR_1	AKR_2	AKR_3	AKR_4	AKR_5		Means			SEM			pvalue for ttest
Group	C	C	C	C	C	A	A	A	A	A		C	A		C	A
Desulfovibrio_fairfieldensis	0.00551802	0.00719759	0.00700806	0.00265039	0.00366768	0.000302141	0.00014739	0.00017951	0.000548473	0.000324238		0.00520835	0.00030035		0.000900243	7.07594e-05		0.000619575
Desulfovibrio_piger	0.00379711	0.00487003	0.0052408	0.00165693	0.00257284	2.57701e-05	1.996e-05	2.382e-05	0.000198731	0.000126129		0.00362754	7.88821e-05		0.000677158	3.60004e-05		0.000789865
Desulfovibrio_sp._6_1_46AFAA	0.0035463	0.00454356	0.00449494	0.00146892	0.0022396	2.25001e-05	1.624e-05	2.011e-05	0.000143851	9.06794e-05		0.00325866	5.86761e-05		0.000612525	2.5373e-05		0.000802804
Desulfovibrio_sp._3_1_syn3	0.00224811	0.00293281	0.00283968	0.000979335	0.00137635	2.00501e-05	1.539e-05	7.63002e-06	8.74704e-05	6.78096e-05		0.00207526	3.967e-05		0.000389815	1.59338e-05		0.000804968
Desulfovibrio_legallii	0.00184625	0.00239174	0.0025198	0.000836373	0.00124496	1.87801e-05	1.717e-05	1.078e-05	8.82504e-05	6.24596e-05		0.00176783	3.9488e-05		0.000324183	1.52587e-05		0.000706361
Desulfovibrio_desulfuricans	0.00138673	0.00170307	0.00191374	0.00065672	0.00102148	4.45302e-05	0.00010206	1.509e-05	0.000198971	0.000175399		0.00133635	0.00010721		0.000227094	3.5715e-05		0.000688541
Desulfovibrio_sp._MES5	0.000913365	0.00117911	0.00114033	0.000374376	0.000583322	6.29003e-06	7.66e-06	6.98001e-06	4.06002e-05	3.29498e-05		0.0008381	1.8896e-05		0.000157042	7.40179e-06		0.000811769
Desulfovibrio_vulgaris	0.000892884	0.00114525	0.00237441	0.000884774	0.000915633	2.12101e-05	1.227e-05	1.734e-05	8.34604e-05	5.87496e-05		0.00124259	3.8606e-05		0.00028703	1.39035e-05		0.00303896
Desulfovibrio_sp._An276	0.000386776	0.000517133	0.000651126	0.000246904	0.000302671	3.92702e-05	1.212e-05	1.892e-05	4.65902e-05	2.73498e-05		0.000420922	2.88501e-05		7.33765e-05	6.34052e-06		0.000708086
Desulfovibrio_cuneatus	0.000297665	0.000423773	0.000609456	0.000242404	0.000234951	6.28003e-06	2.84e-06	1.02e-06	3.64002e-05	1.36299e-05		0.00036165	1.2034e-05		7.0581e-05	6.46221e-06		0.00114545
Desulfovibrio_alaskensis	0.000192533	0.000299142	0.000708057	0.000256754	0.000237351	2.51001e-06	3.48e-06	7.60002e-06	1.69401e-05	1.21099e-05		0.000338767	8.52801e-06		9.38991e-05	2.70327e-06		0.00789773
Desulfovibrio_sp._A2	0.000165643	0.000235771	0.000447144	0.000200773	0.00016746	2.16001e-06	2.28e-06	1.96e-06	1.63601e-05	1.27099e-05		0.000243358	7.094e-06		5.25357e-05	3.09254e-06		0.00203025
Desulfovibrio_litoralis	0.000165563	0.000243152	0.000597356	0.000220503	0.000217181	3.15001e-06	3.42e-06	4.42001e-06	1.72601e-05	8.09995e-06		0.000288751	7.27001e-06		7.81894e-05	2.64962e-06		0.00700342
Desulfovibrio_termitidis	0.000157383	0.000208741	0.000539585	0.000216503	0.00017691	5.14002e-06	2.53e-06	3.82001e-06	2.06701e-05	1.15699e-05		0.000259825	8.74601e-06		7.07536e-05	3.36204e-06		0.00756847
Desulfovibrio_magneticus	0.000145742	0.000209501	0.000200532	7.63912e-05	7.73502e-05	9.10004e-07	1.19e-06	4.30001e-07	5.41003e-06	5.76996e-06		0.000141903	2.742e-06		2.87058e-05	1.17041e-06		0.00128188
Desulfovibrio_mexicanus	7.67512e-05	9.02606e-05	0.000144161	5.08008e-05	6.10602e-05	7.70004e-07	2.3e-07	0	2.89001e-06	3.02998e-06		8.46068e-05	1.384e-06		1.63366e-05	6.55801e-07		0.000941244
Desulfovibrio_bastinii	7.55712e-05	0.000113061	0.000159992	6.2511e-05	7.82902e-05	5.00002e-07	6.7e-07	7.90002e-07	4.48002e-06	3.00998e-06		9.78849e-05	1.89e-06		1.76362e-05	7.93507e-07		0.000617762
Desulfovibrio_sp._G11	6.90411e-05	0.000111581	6.75707e-05	5.12108e-05	4.61701e-05	1.62001e-06	8.5e-07	2.80001e-07	0	2.16999e-06		6.91147e-05	9.83999e-07		1.15168e-05	4.05764e-07		0.000356859
Desulfovibrio_aminophilus	6.2931e-05	6.11604e-05	6.94907e-05	2.55904e-05	3.56001e-05	4.70002e-07	5.2e-07	0	1.94001e-06	1.35999e-06		5.09545e-05	8.58001e-07		8.57404e-06	3.48116e-07		0.000388021
Desulfovibrio_gigas	5.63309e-05	9.76906e-05	0.000116871	4.45107e-05	4.84901e-05	2.90001e-07	7e-07	6.90001e-07	1.56001e-06	1.57999e-06		7.27787e-05	9.64e-07		1.45332e-05	2.58236e-07		0.00113416
Desulfovibrio_alcoholivorans	5.54409e-05	5.30603e-05	6.77707e-05	2.22603e-05	3.89801e-05	0	8.3e-07	5.50001e-07	2.30001e-06	1.10999e-06		4.75025e-05	9.58001e-07		7.79264e-06	3.82407e-07		0.000336019
Desulfovibrio_bizertensis	5.44109e-05	8.05505e-05	0.000142141	7.61912e-05	4.33301e-05	4.00002e-07	5.2e-07	5.60001e-07	6.22003e-06	2.06999e-06		7.93248e-05	1.954e-06		1.7137e-05	1.10966e-06		0.00198787
Desulfovibrio_sp._FW1012B	5.27408e-05	6.54404e-05	9.02309e-05	3.34005e-05	4.04301e-05	0	2.3e-07	6.00001e-07	2.32001e-06	2.10999e-06		5.64486e-05	1.052e-06		1.00589e-05	4.85483e-07		0.000573211
Desulfovibrio_sp._TomC	4.82808e-05	6.09504e-05	7.79808e-05	4.78907e-05	2.95201e-05	6.10003e-07	1e-07	1.67e-06	2.43001e-06	9.66994e-06		5.29245e-05	2.89599e-06		8.02154e-06	1.74141e-06		0.00029113
Desulfovibrio_longus	4.77808e-05	3.40402e-05	8.30908e-05	2.84904e-05	3.60801e-05	0	0	0	2.94001e-06	2.39998e-06		4.58965e-05	1.068e-06		9.81548e-06	6.59564e-07		0.00185759
Desulfovibrio_sp._U5L	3.71606e-05	5.36203e-05	5.76106e-05	2.38504e-05	3.00501e-05	3.93002e-06	3.61e-06	2.93001e-06	4.62002e-06	1.10199e-05		4.04584e-05	5.222e-06		6.56684e-06	1.47478e-06		0.000787681
Desulfovibrio_hydrothermalis	3.47506e-05	6.43604e-05	7.93708e-05	3.38905e-05	3.76201e-05	9.50004e-07	1.67e-06	0.00010056	4.49902e-05	5.36897e-05		4.99985e-05	4.0372e-05		9.25793e-06	1.85381e-05		0.654622
Desulfovibrio_sp._L21-Syr-AB	3.02505e-05	4.23703e-05	6.08706e-05	2.65504e-05	2.77801e-05	1.79001e-06	5e-08	1.8e-07	4.07002e-06	1.39999e-06		3.75644e-05	1.498e-06		6.46842e-06	7.26085e-07		0.000546743
Desulfovibrio_putealis	2.87205e-05	4.42003e-05	8.82509e-05	2.85204e-05	3.03501e-05	4.70002e-07	6e-07	1.41e-06	3.89002e-06	4.04997e-06		4.40084e-05	2.084e-06		1.14402e-05	7.87029e-07		0.00643825
Desulfovibrio_inopinatus	2.76004e-05	4.65703e-05	9.04809e-05	4.26407e-05	2.93701e-05	2.30001e-07	1.09e-06	3.10001e-07	2.74001e-06	3.31998e-06		4.73325e-05	1.538e-06		1.13938e-05	6.34028e-07		0.00387863
Desulfovibrio_africanus	2.43704e-05	4.48903e-05	7.32507e-05	2.24203e-05	2.84201e-05	3.80002e-07	6e-07	2.60001e-07	0	5.19997e-07		3.86704e-05	3.52e-07		9.50818e-06	1.05565e-07		0.00378914
Desulfovibrio_sp._DV	2.20004e-05	2.99202e-05	8.17508e-05	4.22907e-05	2.06001e-05	1.11001e-06	5.7e-07	4.00001e-07	3.19002e-06	1.28999e-06		3.93124e-05	1.312e-06		1.12871e-05	4.97521e-07		0.00988103
Desulfovibrio_sp._K3S	2.18104e-05	2.92602e-05	6.67607e-05	4.53907e-05	3.71801e-05	0	1.98e-06	5.40001e-07	1.04001e-06	2.82998e-06		4.00804e-05	1.278e-06		7.74377e-06	5.06755e-07		0.0010527
Desulfovibrionaceae_bacterium_CG1_02_65_16	1.94803e-05	2.96002e-05	7.68908e-05	3.69106e-05	3.08601e-05	0	0	2.60001e-07	1.00001e-06	1.03999e-06		3.87484e-05	4.6e-07		9.93829e-06	2.33581e-07		0.00486683
Desulfovibrio_fructosivorans	1.94403e-05	2.61302e-05	2.74903e-05	9.38014e-06	9.03003e-06	0	0	0	0	1.54999e-06		1.82942e-05	3.09998e-07		3.95328e-06	3.09998e-07		0.00191109
Desulfovibrio_salexigens	1.90203e-05	3.06602e-05	5.27205e-05	3.24805e-05	1.642e-05	0	0	0	7.06004e-06	0		3.02603e-05	1.41201e-06		6.43211e-06	1.41201e-06		0.00234649
Desulfovibrio_alkalitolerans	1.82603e-05	1.70701e-05	7.04107e-05	2.64904e-05	2.22901e-05	0	3.2e-07	0	1.60001e-06	2.12999e-06		3.09043e-05	8.09999e-07		1.00142e-05	4.4265e-07		0.017014
Desulfovibrio_oxyclinae	1.76503e-05	2.37401e-05	1.68702e-05	1.63803e-05	8.02002e-06	0	0	0	2.97002e-06	0		1.65322e-05	5.94003e-07		2.50798e-06	5.94003e-07		0.000264021
Desulfovibrio_gracilis	1.60803e-05	1.85101e-05	5.84506e-05	2.45304e-05	1.711e-05	6.20003e-07	0	0	0	1.88999e-06		2.69363e-05	5.01998e-07		8.01357e-06	3.67182e-07		0.0109364
Desulfovibrio_brasiliensis	1.56703e-05	2.54602e-05	3.48703e-05	1.34302e-05	1.179e-05	0	5.7e-07	0	1.40001e-06	2.93998e-06		2.02442e-05	9.81998e-07		4.35864e-06	5.52576e-07		0.00233554
Desulfovibrio_sp._X2	1.19602e-05	1.85801e-05	5.05905e-05	1.47202e-05	2.03801e-05	0	2e-07	5.90001e-07	2.29001e-06	1.18999e-06		2.32462e-05	8.54001e-07		6.99201e-06	4.12417e-07		0.0126696
Desulfovibrio_frigidus	9.50015e-06	2.95202e-05	2.12702e-05	2.28304e-05	8.55002e-06	0	0	0	2.00001e-06	1.03999e-06		1.83342e-05	6.08001e-07		4.04804e-06	4.02076e-07		0.00242071
Desulfovibrio_ferrireducens	5.42009e-06	1.37201e-05	1.92402e-05	4.58007e-06	7.57002e-06	0	0	6.40001e-07	0	0		1.01061e-05	1.28e-07		2.78765e-06	1.28e-07		0.0072342
Desulfovibrio_sp._S3730MH75	2.13003e-06	5.55003e-06	1.47901e-05	0	5.45002e-06	0	0	0	0	0		5.58405e-06	0		2.52867e-06	0		0.0582356
Desulfovibrio_zosterae	1.74003e-06	1.13001e-06	8.10008e-07	2.02003e-06	2.97001e-06	0	0	0	0	0		1.73402e-06	0		3.76041e-07	0		0.00172985

## Sheet: Figure3B
Sample	Group	PC1	PC2
AKR01	AKR	-0.404272	0.293192
AKR02	AKR	-0.396	0.249707
AKR03	AKR	-0.380649	0.160709
AKR04	AKR	-0.363769	0.266642
AKR05	AKR	-0.37896	0.170605
coH.AKR01	coH.A	-0.0382029	-0.262247
coH.AKR03	coH.A	-0.0899387	-0.293634
coH.AKR04	coH.A	-0.0678193	-0.311072
coH.AKR05	coH.A	-0.101458	-0.293593
coH.AKR06	coH.A	-0.0683314	-0.33171
coH.C57BL01	coH.C	0.337061	0.0653912
coH.C57BL02	coH.C	-0.0339435	-0.189289
coH.C57BL03	coH.C	0.286846	0.0967003
coH.C57BL04	coH.C	-0.0655296	-0.306803
coH.C57BL05	coH.C	0.173441	-0.0518947
C57BL01	C57BL	0.165349	0.136439
C57BL02	C57BL	0.453179	0.260017
C57BL03	C57BL	0.464213	0.134618
C57BL04	C57BL	0.328831	0.154183
C57BL05	C57BL	0.179953	0.0520389

## Sheet: Figure3C
Sample	Group	Chol_molar	PL_molar	BA_molar	TL_g	CSI
C57_1	C	10.65	16.3	73	12.1	1.677
C57_2	C	10.49	8.6	80.9	14.2	2.457
C57_3	C	12.07	14.5	73.4	11.3	2.085
C57_4	C	11.35	12	76.6	11	2.257
C57_5	C	11.33	11.7	76.9	14.2	2.097
Mean		11.178	12.62	76.16	12.56	2.1146
SD		0.56577	2.62557	2.85699	1.38651	0.256981
SEM		0.25302	1.17419	1.27769	0.620065	0.114925
coH.C1	coH.C	6.69	11.2	82.1	16.7	1.329
coH.C2	coH.C	11.91	15.8	72.3	10.3	1.977
coH.C3	coH.C	17.47	12.3	70.2	10.1	3.297
coH.C4	coH.C	11.56	10.3	78.2	14.6	2.411
coH.C5	coH.C	10.03	14.8	75.1	13	1.685
Mean		11.532	12.88	75.58	12.94	2.1398
SD		3.49584	2.09895	4.2263	2.52713	0.678735
SEM		1.56339	0.93868	1.89006	1.13017	0.303539
coH.A1	coH.A	11.8	9.1	79.1	11.7	2.763
coH.A2	coH.A	8.06	8.4	83.5	11	2.046
coH.A3	coH.A	11.73	7.7	80.6	12.8	2.888
coH.A4	coH.A	10.51	9.1	80.4	12	2.398
coH.A5	coH.A	10.27	14.8	75	9	1.859
Mean		10.474	9.82	79.72	11.3	2.3908
SD		1.35692	2.54354	2.76362	1.28686	0.39686
SEM		0.606832	1.13751	1.23593	0.5755	0.177481
AKR1	A	11.83	17.2	70.9	9.9	1.873
AKR2	A	6.2	13.9	79.9	11.5	1.137
AKR3	A	5.8	17	77.2	16.8	0.883
AKR4	A	5.92	15.6	78.5	11.5	1.018
AKR5	A	5.79	15.6	78.6	6.9	1.102
Mean		7.108	15.86	77.02	11.32	1.2026
SD		2.36563	1.18929	3.17704	3.21397	0.346434
SEM		1.05794	0.531865	1.42082	1.43733	0.15493
P-value	C v.s. coH.C	0.825585	0.868764	0.807286	0.814457	0.937637
	C v.s. coH.A	0.661935	0.089411	0.147469	0.44046	0.396572
	C v.s. A	0.020327	0.052707	0.717894	0.447615	0.010965
	coH.C v.s. coH.A	0.512723	0.065649	0.095737	0.318477	0.44015
	coH.C v.s. A	0.012855	0.072273	0.54673	0.324231	0.009296
	coH.A v.s. A	0.049042	0.001272	0.265248	0.990136	0.001757

## Sheet: Figure3D
order	C3	C4	C2	C5	C1	coH.C4	coH.C1	coH.C3	coH.C2	coH.C5	coH.A1	coH.A3	coH.A5	coH.A2	coH.A4	A1	A4	A5	A3	A2
Desulfovibrionales	0.252256	0.193722	0.170825	0.127459	0.125738	0.332595	0.259453	0.237121	0.20102	0.153053	0.336295	0.199891	0.15303	0.139639	0.106306	0.00164626	0.00115648	0.000458257	0.000281677	0
Verrucomicrobiales	0.0604089	0.179896	0.0635021	0.32304	0.316401	0.429715	0.123017	0.21494	0.329824	0.428132	0.250498	0.456706	0.540675	0.416471	0.530252	0.255016	0.310515	0.398475	0.430308	0.306975
Clostridiales	0.56446	0.488003	0.635246	0.279732	0.498256	0.0538841	0.448979	0.385852	0.192918	0.263019	0.212595	0.0444242	0.0520321	0.136091	0.0598833	0.243749	0.226804	0.192843	0.169053	0.22448
Bacteroidales	0.111414	0.12694	0.114574	0.25488	0.0529422	0.00271564	0.154878	0.154885	0.258719	0.148625	0.135646	0.209985	0.148851	0.230091	0.195803	0.384916	0.38582	0.339152	0.314727	0.349907
Burkholderiales	0.00411402	0.00550741	0.00882724	0.00183817	0.00196745	0	0	0	0	0.000429553	0	0	0	0	0	0	0	0	0	0
Coriobacteriales	0	0	0	0	0	0	0	0	0	0	0	0	0	0	0	0	0	0	0	0
Deferribacterales	0.00444986	0.00350472	0.00418843	0.00959524	0.0015203	0.00132209	0.00211006	0.00276665	0.00403027	0.0010904	0.00328147	0.00276968	0.000370695	0.0132612	0.000103545	0	0	0	0	0
Enterobacteriales	0.000209899	7.70268e-05	0.000450369	0.000294107	0.000491862	0.168227	0.00873565	0.00262355	0.0119674	0.00327121	0.0588083	0.0734329	0.0911572	0.0579016	0.100818	0.023665	0.0171693	0.0165389	0.0153983	0.0261307
Erysipelotrichales	0.000797616	0.000847294	0.00117096	0.0022058	0.00160973	0.00828986	0.00118163	0.000906316	0.00106925	0.00138779	0.00228597	0.00870991	0.00677361	0.00499449	0.00545335	0.0904414	0.057824	0.0514914	0.0693395	0.0915796
Lactobacillales	0.000209899	0.000269594	0.000180148	0.000257343	0.000134144	0.00303723	0.000801823	0.000286205	0.000411252	0.000165213	0.000258093	0.00393586	0.00667251	0.000826674	0.00103545	0.000463011	0.00053376	0.000916514	0.0006103	0.000781479
Rhizobiales	0	0	4.50369e-05	0	0.000134144	7.14643e-05	0	4.77008e-05	0	0.00013217	0	3.64431e-05	0.000168498	0.000103334	6.90298e-05	0	4.448e-05	4.16597e-05	4.69462e-05	0
Xanthomonadales	4.19798e-05	0	4.50369e-05	3.67634e-05	0	0	0	0	0	0.000165213	0	7.28863e-05	0	6.88895e-05	0.000207089	5.14456e-05	0	0	0	0
Others	0.00163721	0.00123243	0.000945776	0.00066174	0.000804865	0.000142929	0.000844024	0.00057241	4.11252e-05	0.000528681	0.000331834	3.64431e-05	0.000269596	0.000551116	6.90298e-05	5.14456e-05	0.00013344	8.33194e-05	0.000234731	0.000146527
Bdellovibrionales	0.000251879	0.000269594	0.000180148	0.000147053	0.000223574	0	0	4.77008e-05	0	6.60851e-05	0	0	0	0	0	0	0	0	0	0
Bifidobacteriales	0	0	0	0	0	0	4.22012e-05	0	4.11252e-05	0	0	0	3.36995e-05	0	0	5.14456e-05	4.448e-05	8.33194e-05	9.38923e-05	0
Unclassified_Bacteria	0	0	4.50369e-05	0	0	0.000142929	8.44024e-05	4.77008e-05	0	0	0.000294963	0	0.000202197	0.000551116	6.90298e-05	0	8.89601e-05	0	9.38923e-05	0.000146527
Unclassified_Firmicutes	0.00138533	0.000962835	0.000720591	0.000514687	0.000536577	0	0.000717421	0.000477008	0	0.000429553	3.68704e-05	0	3.36995e-05	0	0	0	0	0	0	0
	Means					SEM					Pvalue		Multiple Comparisons
Group	C	coH.C	coH.A	A		C	coH.C	coH.A	A				C vs coH.C	C vs coHA	C vs A	coH.C vs coH.A	coH.C vs A	coH.A vs A
Desulfovibrionales	0.174	0.236648	0.187032	0.000708535		0.0234718	0.0299863	0.0402268	0.000302229		0.000106		0.129279	0.743669	0.000425	0.223382	1.8e-05	0.000214
Verrucomicrobiales	0.18865	0.305126	0.43892	0.340258		0.0576912	0.060233	0.0524495	0.0322156		0.027173		0.131604	0.00355	0.055164	0.08667	0.638203	0.197048
Clostridiales	0.493139	0.26893	0.101005	0.211386		0.0595298	0.070052	0.0323837	0.0134024		0.000321		0.005316	3.7e-05	0.000929	0.028134	0.420306	0.132153
Bacteroidales	0.13215	0.143965	0.184075	0.354904		0.0332435	0.0408533	0.018045	0.0136817		0.00015		0.774469	0.218503	4.9e-05	0.337186	8.7e-05	0.000659
Burkholderiales	0.00445086	8.59107e-05	0	0		0.00129182	8.59107e-05	0	0		0.000265		0.00021	0.000173	0.000173	0.926399	0.926399	1
Deferribacterales	0.00465171	0.00226389	0.00395732	0		0.00133819	0.000532005	0.00240983	0		0.130544
Enterobacteriales	0.000304653	0.038965	0.0764236	0.0197804		7.65453e-05	0.0323621	0.00858624	0.00214411		0.032676		0.123	0.005	0.424	0.134	0.431	0.03
Erysipelotrichales	0.00132628	0.00256697	0.00564347	0.0721352		0.000263338	0.00143286	0.00105855	0.0082219		0		0.837	0.479	0	0.612	0	0
Lactobacillales	0.000210226	0.000940345	0.00254572	0.000661013		2.49378e-05	0.000535014	0.0012131	8.29948e-05		0.111885
Rhizobiales	3.58362e-05	5.02671e-05	7.5461e-05	2.66172e-05		3.58362e-05	5.02671e-05	7.5461e-05	2.66172e-05		0.507794
Xanthomonadales	2.4756e-05	3.30426e-05	6.9773e-05	1.02891e-05		1.01928e-05	3.30426e-05	3.78172e-05	1.02891e-05		0.443912

[truncated: 25 more sheets: Figure4B, Figure4C, Figure4D, Figure4E-F, Figure5A, Figure5B, Figure5C, Figure6A, FIgure6B, FIgure6C, Figure6D, Figure7A, Figure7B, Figure7C, Figure7D, Figure7E, FigS1A, FigS1B, FigS2, FigureS3 …]
